# Supplementary material for: A single atom change turns insulating saturated wires into molecular conductors
Source: Nat Commun. 2021 Jun 8;12:3432. doi: 10.1038/s41467-021-23528-8 (PMC8187423; doi:10.1038/s41467-021-23528-8)
Supplement: Supplementary file 3 — Source Data [file 41467_2021_23528_MOESM3_ESM.xlsx]

## Sheet: Figure 2b
X	surface coverage	error	dsam (nm)	error	n= 10	dsam-DFT (nm)	error
H	0.74	0.074	18	1.8	H	20.4	0.5
F	1	0.1	21	2.1	F	21.1	0.3
Cl	0.86	0.086	21	2.1	Cl	21.5	0.3
Br	1.1	0.11	20	2	Br	21.7	0.3
I	1.2	0.12	21	2.1	I	21.8	0.3

## Sheet: Figure 2c
	surface coverage	error	dsam (nm)	error	X =Br	dsam-DFT (nm)	error
10	1	0.1	15	1.5	10	16.2	0.4
12					12	18.7	0.4
14	1.1	0.1	20	2	14	21.7	0.3
16					16	24.3	0.3
18	1.1	0.1	29	2.9	18	26.8	0.3

## Sheet: Figure 2d
	Emol,MD	error	Emeth,MD	error
H	-1.8	0.1	-131	11
F	-2	0.1	-142	7
Cl	-2.2	0.2	-159	12
Br	-2.4	0.2	-168	13
I	-2.2	0.1	-159	11

## Sheet: Figure 3a
	10	error	12	error	14	error	16	error	18	error
0	-5.01173	0.39558	-5.4551	0.41936	-6.44802	0.40126	-6.49291	1.00509	-8.27456	0.59761
0.01	-3.88775	0.32848	-4.68459	0.25876	-5.7341	0.18948	-5.98549	0.62309	-7.37346	0.32991
0.02	-3.62843	0.33119	-4.42676	0.41151	-5.46617	0.1	-5.71402	0.54283	-7.07047	0.38176
0.03	-3.45851	0.33208	-4.22837	0.46724	-5.29071	0.1	-5.57222	0.47427	-6.8746	0.36164
0.04	-3.33316	0.33943	-4.10429	0.1	-5.16032	0.1	-5.4668	0.44914	-6.74138	0.34968
0.05	-3.22885	0.33933	-3.98721	0.14396	-5.06985	0.1	-5.38527	0.4319	-6.64217	0.36755
0.06	-3.1401	0.33805	-3.9021	0.13968	-5.00317	0.1	-5.33069	0.4153	-6.54902	0.37248
0.07	-3.06201	0.33956	-3.82827	0.13515	-4.95417	0.1	-5.26913	0.41088	-6.46696	0.37818
0.08	-2.99197	0.34309	-3.7733	0.1	-4.87246	0.13848	-5.20785	0.40463	-6.39404	0.37621
0.09	-2.92689	0.34455	-3.71465	0.11767	-4.77214	0.13047	-5.14675	0.39661	-6.32869	0.37556
0.1	-2.8655	0.34429	-3.66089	0.1	-4.68204	0.1	-5.09163	0.3856	-6.25854	0.37715
0.11	-2.8085	0.34462	-3.58029	0.1631	-4.638	0.1	-5.03318	0.38541	-6.20086	0.37439
0.12	-2.75317	0.34636	-3.52136	0.15668	-4.58229	0.1	-4.98237	0.3734	-6.14082	0.37442
0.13	-2.7022	0.34713	-3.46976	0.15081	-4.5305	0.1	-4.93706	0.36174	-6.09071	0.3729
0.14	-2.65239	0.34797	-3.42225	0.14595	-4.48048	0.1	-4.88695	0.36967	-6.03651	0.3741
0.15	-2.60438	0.34869	-3.37557	0.14459	-4.43276	0.1	-4.83798	0.37844	-5.9895	0.36907
0.16	-2.55809	0.35018	-3.33136	0.1413	-4.38668	0.1	-4.79544	0.38027	-5.93884	0.36409
0.17	-2.5142	0.35076	-3.28916	0.1398	-4.341	0.1	-4.75422	0.38081	-5.89381	0.37154
0.18	-2.47135	0.35041	-3.2461	0.13915	-4.29769	0.1	-4.71449	0.38483	-5.84802	0.37153
0.19	-2.43166	0.35206	-3.20524	0.14131	-4.25548	0.1	-4.67361	0.38273	-5.80737	0.37321
0.2	-2.393	0.35272	-3.16583	0.14088	-4.21434	0.1	-4.63171	0.39017	-5.76849	0.37253
0.21	-2.35376	0.35397	-3.12829	0.13755	-4.17491	0.1	-4.59406	0.38909	-5.73012	0.37091
0.22	-2.31563	0.35288	-3.09123	0.1397	-4.13646	0.1	-4.55544	0.39131	-5.68862	0.37147
0.23	-2.27839	0.35347	-3.05061	0.1239	-4.09959	0.1	-4.52307	0.39263	-5.65202	0.37407
0.24	-2.24332	0.35244	-3.02087	0.1369	-4.06397	0.1	-4.48771	0.39479	-5.6129	0.37556
0.25	-2.21184	0.35345	-2.98637	0.13709	-4.02985	0.1	-4.4608	0.39464	-5.57747	0.37892
0.26	-2.17562	0.35227	-2.95275	0.13816	-3.9989	0.1	-4.42798	0.38901	-5.54274	0.37754
0.27	-2.14396	0.35009	-2.92084	0.13613	-3.97024	0.1	-4.40056	0.38267	-5.51093	0.3774
0.28	-2.11169	0.34911	-2.89048	0.13627	-3.93703	0.1	-4.37927	0.38065	-5.48104	0.3711
0.29	-2.08072	0.34961	-2.86092	0.13505	-3.90154	0.1	-4.3477	0.38096	-5.44664	0.37508
0.3	-2.05039	0.34747	-2.83254	0.13523	-3.86684	0.1	-4.31739	0.38052	-5.41574	0.3729
0.31	-2.02003	0.34555	-2.80414	0.13398	-3.8344	0.1	-4.29353	0.37792	-5.38506	0.37483
0.32	-1.99233	0.34591	-2.77604	0.13403	-3.80372	0.1	-4.26472	0.37487	-5.35808	0.37604
0.33	-1.96407	0.34469	-2.74902	0.13034	-3.77419	0.1	-4.23575	0.37163	-5.32976	0.37527
0.34	-1.93665	0.34308	-2.72489	0.12881	-3.74549	0.1	-4.21154	0.36636	-5.29867	0.37481
0.35	-1.90977	0.34134	-2.69871	0.13043	-3.71825	0.1	-4.18972	0.36523	-5.2717	0.37406
0.36	-1.88438	0.3406	-2.67419	0.1278	-3.69092	0.1	-4.16518	0.35861	-5.24403	0.3722
0.37	-1.85823	0.33853	-2.64999	0.12843	-3.66357	0.1	-4.14396	0.35903	-5.21941	0.37108
0.38	-1.83262	0.33841	-2.629	0.1	-3.63615	0.1	-4.1219	0.35819	-5.1945	0.37169
0.39	-1.80871	0.3362	-2.60116	0.13076	-3.61063	0.1	-4.09925	0.35343	-5.17179	0.37037
0.4	-1.7846	0.33547	-2.57799	0.1304	-3.58512	0.1	-4.08053	0.35008	-5.14833	0.36984
0.41	-1.76039	0.33385	-2.55537	0.13104	-3.56058	0.1	-4.05861	0.34999	-5.12332	0.37222
0.42	-1.73764	0.33346	-2.53302	0.13123	-3.53611	0.1	-4.03507	0.3535	-5.10018	0.36868
0.43	-1.71422	0.33188	-2.50955	0.13113	-3.51171	0.1	-4.01763	0.35227	-5.08058	0.36624
0.44	-1.69241	0.33015	-2.48932	0.12979	-3.48837	0.1	-3.99431	0.35437	-5.05685	0.36174
0.45	-1.66888	0.32611	-2.46706	0.12961	-3.46492	0.1	-3.97973	0.34938	-5.03845	0.36137
0.46	-1.6482	0.3256	-2.44691	0.12755	-3.44141	0.1	-3.95794	0.35831	-5.01706	0.36112
0.47	-1.62851	0.32502	-2.42636	0.12737	-3.41928	0.1	-3.94125	0.35704	-4.99795	0.36238
0.48	-1.60567	0.32063	-2.40567	0.1269	-3.39666	0.1	-3.92226	0.35681	-4.97785	0.36662
0.49	-1.58501	0.31949	-2.38583	0.12548	-3.37465	0.1	-3.89768	0.35448	-4.95952	0.3618
0.5	-1.56503	0.31876	-2.36509	0.1269	-3.35333	0.1	-3.87738	0.35327	-4.94619	0.36072
0.49	-1.58501	0.31949	-2.38583	0.12548	-3.37465	0.1	-3.89768	0.35448	-4.95952	0.3618
0.48	-1.60567	0.32063	-2.40567	0.1269	-3.39666	0.1	-3.92226	0.35681	-4.97785	0.36662
0.47	-1.62851	0.32502	-2.42636	0.12737	-3.41928	0.1	-3.94125	0.35704	-4.99795	0.36238
0.46	-1.6482	0.3256	-2.44691	0.12755	-3.44141	0.1	-3.95794	0.35831	-5.01706	0.36112
0.45	-1.66888	0.32611	-2.46706	0.12961	-3.46492	0.1	-3.97973	0.34938	-5.03845	0.36137
0.44	-1.69241	0.33015	-2.48932	0.12979	-3.48837	0.1	-3.99431	0.35437	-5.05685	0.36174
0.43	-1.71422	0.33188	-2.50955	0.13113	-3.51171	0.1	-4.01763	0.35227	-5.08058	0.36624
0.42	-1.73764	0.33346	-2.53302	0.13123	-3.53611	0.1	-4.03507	0.3535	-5.10018	0.36868
0.41	-1.76039	0.33385	-2.55537	0.13104	-3.56058	0.1	-4.05861	0.34999	-5.12332	0.37222
0.4	-1.7846	0.33547	-2.57799	0.1304	-3.58512	0.1	-4.08053	0.35008	-5.14833	0.36984
0.39	-1.80871	0.3362	-2.60116	0.13076	-3.61063	0.1	-4.09925	0.35343	-5.17179	0.37037
0.38	-1.83262	0.33841	-2.629	0.1	-3.63615	0.1	-4.1219	0.35819	-5.1945	0.37169
0.37	-1.85823	0.33853	-2.64999	0.12843	-3.66357	0.1	-4.14396	0.35903	-5.21941	0.37108
0.36	-1.88438	0.3406	-2.67419	0.1278	-3.69092	0.1	-4.16518	0.35861	-5.24403	0.3722
0.35	-1.90977	0.34134	-2.69871	0.13043	-3.71825	0.1	-4.18972	0.36523	-5.2717	0.37406
0.34	-1.93665	0.34308	-2.72489	0.12881	-3.74549	0.1	-4.21154	0.36636	-5.29867	0.37481
0.33	-1.96407	0.34469	-2.74902	0.13034	-3.77419	0.1	-4.23575	0.37163	-5.32976	0.37527
0.32	-1.99233	0.34591	-2.77604	0.13403	-3.80372	0.1	-4.26472	0.37487	-5.35808	0.37604
0.31	-2.02003	0.34555	-2.80414	0.13398	-3.8344	0.1	-4.29353	0.37792	-5.38506	0.37483
0.3	-2.05039	0.34747	-2.83254	0.13523	-3.86684	0.1	-4.31739	0.38052	-5.41574	0.3729
0.29	-2.08072	0.34961	-2.86092	0.13505	-3.90154	0.1	-4.3477	0.38096	-5.44664	0.37508
0.28	-2.11169	0.34911	-2.89048	0.13627	-3.93703	0.1	-4.37927	0.38065	-5.48104	0.3711
0.27	-2.14396	0.35009	-2.92084	0.13613	-3.97024	0.1	-4.40056	0.38267	-5.51093	0.3774
0.26	-2.17562	0.35227	-2.95275	0.13816	-3.9989	0.1	-4.42798	0.38901	-5.54274	0.37754
0.25	-2.21184	0.35345	-2.98637	0.13709	-4.02985	0.1	-4.4608	0.39464	-5.57747	0.37892
0.24	-2.24332	0.35244	-3.02087	0.1369	-4.06397	0.1	-4.48771	0.39479	-5.6129	0.37556
0.23	-2.27839	0.35347	-3.05061	0.1239	-4.09959	0.1	-4.52307	0.39263	-5.65202	0.37407
0.22	-2.31563	0.35288	-3.09123	0.1397	-4.13646	0.1	-4.55544	0.39131	-5.68862	0.37147
0.21	-2.35376	0.35397	-3.12829	0.13755	-4.17491	0.1	-4.59406	0.38909	-5.73012	0.37091
0.2	-2.393	0.35272	-3.16583	0.14088	-4.21434	0.1	-4.63171	0.39017	-5.76849	0.37253
0.19	-2.43166	0.35206	-3.20524	0.14131	-4.25548	0.1	-4.67361	0.38273	-5.80737	0.37321
0.18	-2.47135	0.35041	-3.2461	0.13915	-4.29769	0.1	-4.71449	0.38483	-5.84802	0.37153
0.17	-2.5142	0.35076	-3.28916	0.1398	-4.341	0.1	-4.75422	0.38081	-5.89381	0.37154
0.16	-2.55809	0.35018	-3.33136	0.1413	-4.38668	0.1	-4.79544	0.38027	-5.93884	0.36409
0.15	-2.60438	0.34869	-3.37557	0.14459	-4.43276	0.1	-4.83798	0.37844	-5.9895	0.36907
0.14	-2.65239	0.34797	-3.42225	0.14595	-4.48048	0.1	-4.88695	0.36967	-6.03651	0.3741
0.13	-2.7022	0.34713	-3.46976	0.15081	-4.5305	0.1	-4.93706	0.36174	-6.09071	0.3729
0.12	-2.75317	0.34636	-3.52136	0.15668	-4.58229	0.1	-4.98237	0.3734	-6.14082	0.37442
0.11	-2.8085	0.34462	-3.58029	0.1631	-4.638	0.1	-5.03318	0.38541	-6.20086	0.37439
0.1	-2.8655	0.34429	-3.66089	0.1	-4.68204	0.1	-5.09163	0.3856	-6.25854	0.37715
0.09	-2.92689	0.34455	-3.71465	0.11767	-4.77214	0.13047	-5.14675	0.39661	-6.32869	0.37556
0.08	-2.99197	0.34309	-3.7733	0.1	-4.87246	0.13848	-5.20785	0.40463	-6.39404	0.37621
0.07	-3.06201	0.33956	-3.82827	0.13515	-4.95417	0.1	-5.26913	0.41088	-6.46696	0.37818
0.06	-3.1401	0.33805	-3.9021	0.13968	-5.00317	0.1	-5.33069	0.4153	-6.54902	0.37248
0.05	-3.22885	0.33933	-3.98721	0.14396	-5.06985	0.1	-5.38527	0.4319	-6.64217	0.36755
0.04	-3.33316	0.33943	-4.10429	0.1	-5.16032	0.1	-5.4668	0.44914	-6.74138	0.34968
0.03	-3.45851	0.33208	-4.22837	0.46724	-5.29071	0.1	-5.57222	0.47427	-6.8746	0.36164
0.02	-3.62843	0.33119	-4.42676	0.41151	-5.46617	0.1	-5.71402	0.54283	-7.07047	0.38176
0.01	-3.88775	0.32848	-4.68459	0.25876	-5.7341	0.18948	-5.98549	0.62309	-7.37346	0.32991
0	-5.01173	0.39558	-5.4551	0.41936	-6.44802	0.40126	-6.49291	1.00509	-8.27456	0.59761
-0.01	-4.06521	0.46246	-4.88739	0.23088	-5.81391	0.27595	-6.10244	0.494	-7.29319	0.34601
-0.02	-3.67682	0.32798	-4.62337	0.31507	-5.49252	0.16473	-5.89245	0.36193	-7.01295	0.32816
-0.03	-3.5073	0.34197	-4.35953	0.48732	-5.30951	0.13553	-5.73877	0.32493	-6.85183	0.33848
-0.04	-3.37207	0.34123	-4.14964	0.43961	-5.18138	0.1	-5.61548	0.34159	-6.73228	0.34278
-0.05	-3.26267	0.3409	-4.01054	0.27457	-5.06955	0.1	-5.52793	0.34528	-6.63539	0.34181
-0.06	-3.17221	0.33903	-3.92769	0.17661	-5.00856	0.1	-5.4499	0.35374	-6.5468	0.34393
-0.07	-3.09674	0.34073	-3.85456	0.15274	-4.95263	0.1	-5.36308	0.39839	-6.4683	0.34699
-0.08	-3.02814	0.34371	-3.78874	0.14042	-4.88304	0.1678	-5.28337	0.42365	-6.39459	0.35223
-0.09	-2.96418	0.3456	-3.73739	0.1303	-4.79584	0.22648	-5.21095	0.40669	-6.33189	0.35378
-0.1	-2.90506	0.3489	-3.69281	0.1	-4.69793	0.1	-5.14929	0.41136	-6.26784	0.35452
-0.11	-2.84951	0.34988	-3.61158	0.18948	-4.64437	0.1	-5.08541	0.40415	-6.21083	0.34904
-0.12	-2.79496	0.3502	-3.55328	0.18881	-4.59056	0.1	-5.03243	0.38452	-6.1559	0.35047
-0.13	-2.74658	0.35293	-3.49945	0.16512	-4.53867	0.1	-4.97771	0.39237	-6.09949	0.35405
-0.14	-2.69952	0.3539	-3.4518	0.15569	-4.49055	0.1	-4.93064	0.38808	-6.04828	0.35113
-0.15	-2.65436	0.35527	-3.41535	0.1	-4.44361	0.1	-4.89317	0.38184	-5.99815	0.35199
-0.16	-2.60968	0.3539	-3.3666	0.14166	-4.39835	0.1	-4.84202	0.39205	-5.95264	0.34924
-0.17	-2.56649	0.35497	-3.33274	0.1	-4.35564	0.1	-4.79915	0.39116	-5.90823	0.35326
-0.18	-2.52591	0.35572	-3.28762	0.13812	-4.31256	0.1	-4.75701	0.39183	-5.86644	0.35321
-0.19	-2.48679	0.35546	-3.25353	0.1	-4.27278	0.1	-4.71517	0.39696	-5.82552	0.35538
-0.2	-2.44828	0.35468	-3.21111	0.13622	-4.23324	0.1	-4.68434	0.4014	-5.7885	0.3561
-0.21	-2.40895	0.35179	-3.17494	0.13499	-4.19462	0.1	-4.65042	0.39411	-5.74835	0.35986
-0.22	-2.37386	0.35395	-3.13907	0.13831	-4.15715	0.1	-4.61227	0.3975	-5.70917	0.35937
-0.23	-2.3391	0.35211	-3.1119	0.1	-4.12114	0.1	-4.58693	0.41558	-5.6709	0.35522
-0.24	-2.30374	0.34906	-3.07497	0.13522	-4.05749	0.1	-4.54824	0.39487	-5.63823	0.35318
-0.25	-2.27384	0.34958	-3.0425	0.13422	-4.05395	0.1	-4.52838	0.40352	-5.60363	0.3509
-0.26	-2.23953	0.34654	-3.01141	0.1355	-4.02194	0.1	-4.50107	0.39873	-5.56969	0.34914
-0.27	-2.20876	0.34743	-2.98124	0.13312	-3.9916	0.1	-4.47104	0.37979	-5.53784	0.35288
-0.28	-2.17701	0.34395	-2.95226	0.13366	-3.96068	0.1	-4.44747	0.38553	-5.50573	0.35265
-0.29	-2.14936	0.34427	-2.92426	0.13392	-3.9273	0.1	-4.4173	0.378	-5.47792	0.35471
-0.3	-2.11942	0.34214	-2.89668	0.13267	-3.89085	0.1	-4.39611	0.36832	-5.44733	0.35141
-0.31	-2.09205	0.33968	-2.86977	0.13203	-3.85969	0.1	-4.37323	0.36658	-5.42027	0.35337
-0.32	-2.06308	0.33703	-2.84525	0.13047	-3.83	0.1	-4.35608	0.37458	-5.39017	0.35483
-0.33	-2.03658	0.33411	-2.81903	0.12991	-3.80192	0.1	-4.33476	0.37027	-5.36171	0.3539
-0.34	-2.01147	0.33554	-2.79396	0.13265	-3.77488	0.1	-4.31112	0.36309	-5.33409	0.35428
-0.35	-1.98548	0.33203	-2.77023	0.13267	-3.74805	0.1	-4.28788	0.36649	-5.30777	0.35026
-0.36	-1.95935	0.32702	-2.74569	0.13402	-3.72155	0.1	-4.2688	0.36928	-5.28092	0.34793
-0.37	-1.93381	0.32243	-2.72011	0.1402	-3.69557	0.1	-4.25509	0.36445	-5.25386	0.34808
-0.38	-1.91104	0.32338	-2.69473	0.14122	-3.67033	0.1	-4.2301	0.34997	-5.22992	0.34519
-0.39	-1.88694	0.31723	-2.6726	0.13985	-3.64511	0.1	-4.21252	0.36037	-5.20426	0.3402
-0.4	-1.8647	0.3177	-2.64354	0.1	-3.62123	0.1	-4.19208	0.35551	-5.18019	0.33848
-0.41	-1.84246	0.31599	-2.62822	0.13922	-3.59696	0.1	-4.17104	0.35038	-5.15847	0.33229
-0.42	-1.8179	0.30702	-2.60708	0.13545	-3.57352	0.1	-4.15115	0.34536	-5.13747	0.33291
-0.43	-1.79691	0.30615	-2.58467	0.13607	-3.54992	0.1	-4.13847	0.33307	-5.11784	0.33002
-0.44	-1.77558	0.30278	-2.56547	0.13308	-3.52662	0.1	-4.12018	0.33642	-5.09395	0.3329
-0.45	-1.7545	0.29677	-2.54593	0.13331	-3.50435	0.1	-4.10403	0.33238	-5.07533	0.33472
-0.46	-1.73472	0.29831	-2.52751	0.13212	-3.48202	0.1	-4.08949	0.32765	-5.05553	0.33524
-0.47	-1.71207	0.29012	-2.51007	0.13158	-3.46034	0.1	-4.0724	0.32093	-5.03788	0.32989
-0.48	-1.69398	0.28917	-2.49154	0.13284	-3.42348	0.1	-4.05784	0.32023	-5.01985	0.33617
-0.49	-1.67218	0.28317	-2.4726	0.13367	-3.41821	0.1	-4.03924	0.32031	-5.0026	0.33663
-0.5	-1.65376	0.27703	-2.45598	0.1322	-3.39818	0.1	-4.02344	0.32378	-4.98844	0.32859
-0.49	-1.67218	0.28317	-2.4726	0.13367	-3.41821	0.1	-4.03924	0.32031	-5.0026	0.33663
-0.48	-1.69398	0.28917	-2.49154	0.13284	-3.42348	0.1	-4.05784	0.32023	-5.01985	0.33617
-0.47	-1.71207	0.29012	-2.51007	0.13158	-3.46034	0.1	-4.0724	0.32093	-5.03788	0.32989
-0.46	-1.73472	0.29831	-2.52751	0.13212	-3.48202	0.1	-4.08949	0.32765	-5.05553	0.33524
-0.45	-1.7545	0.29677	-2.54593	0.13331	-3.50435	0.1	-4.10403	0.33238	-5.07533	0.33472
-0.44	-1.77558	0.30278	-2.56547	0.13308	-3.52662	0.1	-4.12018	0.33642	-5.09395	0.3329
-0.43	-1.79691	0.30615	-2.58467	0.13607	-3.54992	0.1	-4.13847	0.33307	-5.11784	0.33002
-0.42	-1.8179	0.30702	-2.60708	0.13545	-3.57352	0.1	-4.15115	0.34536	-5.13747	0.33291
-0.41	-1.84246	0.31599	-2.62822	0.13922	-3.59696	0.1	-4.17104	0.35038	-5.15847	0.33229
-0.4	-1.8647	0.3177	-2.64354	0.1	-3.62123	0.1	-4.19208	0.35551	-5.18019	0.33848
-0.39	-1.88694	0.31723	-2.6726	0.13985	-3.64511	0.1	-4.21252	0.36037	-5.20426	0.3402
-0.38	-1.91104	0.32338	-2.69473	0.14122	-3.67033	0.1	-4.2301	0.34997	-5.22992	0.34519
-0.37	-1.93381	0.32243	-2.72011	0.1402	-3.69557	0.1	-4.25509	0.36445	-5.25386	0.34808
-0.36	-1.95935	0.32702	-2.74569	0.13402	-3.72155	0.1	-4.2688	0.36928	-5.28092	0.34793
-0.35	-1.98548	0.33203	-2.77023	0.13267	-3.74805	0.1	-4.28788	0.36649	-5.30777	0.35026
-0.34	-2.01147	0.33554	-2.79396	0.13265	-3.77488	0.1	-4.31112	0.36309	-5.33409	0.35428
-0.33	-2.03658	0.33411	-2.81903	0.12991	-3.80192	0.1	-4.33476	0.37027	-5.36171	0.3539
-0.32	-2.06308	0.33703	-2.84525	0.13047	-3.83	0.1	-4.35608	0.37458	-5.39017	0.35483
-0.31	-2.09205	0.33968	-2.86977	0.13203	-3.85969	0.1	-4.37323	0.36658	-5.42027	0.35337
-0.3	-2.11942	0.34214	-2.89668	0.13267	-3.89085	0.1	-4.39611	0.36832	-5.44733	0.35141
-0.29	-2.14936	0.34427	-2.92426	0.13392	-3.9273	0.1	-4.4173	0.378	-5.47792	0.35471
-0.28	-2.17701	0.34395	-2.95226	0.13366	-3.96068	0.1	-4.44747	0.38553	-5.50573	0.35265
-0.27	-2.20876	0.34743	-2.98124	0.13312	-3.9916	0.1	-4.47104	0.37979	-5.53784	0.35288
-0.26	-2.23953	0.34654	-3.01141	0.1355	-4.02194	0.1	-4.50107	0.39873	-5.56969	0.34914
-0.25	-2.27384	0.34958	-3.0425	0.13422	-4.05395	0.1	-4.52838	0.40352	-5.60363	0.3509
-0.24	-2.30374	0.34906	-3.07497	0.13522	-4.05749	0.1	-4.54824	0.39487	-5.63823	0.35318
-0.23	-2.3391	0.35211	-3.1119	0.1	-4.12114	0.1	-4.58693	0.41558	-5.6709	0.35522
-0.22	-2.37386	0.35395	-3.13907	0.13831	-4.15715	0.1	-4.61227	0.3975	-5.70917	0.35937
-0.21	-2.40895	0.35179	-3.17494	0.13499	-4.19462	0.1	-4.65042	0.39411	-5.74835	0.35986
-0.2	-2.44828	0.35468	-3.21111	0.13622	-4.23324	0.1	-4.68434	0.4014	-5.7885	0.3561
-0.19	-2.48679	0.35546	-3.25353	0.1	-4.27278	0.1	-4.71517	0.39696	-5.82552	0.35538
-0.18	-2.52591	0.35572	-3.28762	0.13812	-4.31256	0.1	-4.75701	0.39183	-5.86644	0.35321
-0.17	-2.56649	0.35497	-3.33274	0.1	-4.35564	0.1	-4.79915	0.39116	-5.90823	0.35326
-0.16	-2.60968	0.3539	-3.3666	0.14166	-4.39835	0.1	-4.84202	0.39205	-5.95264	0.34924
-0.15	-2.65436	0.35527	-3.41535	0.1	-4.44361	0.1	-4.89317	0.38184	-5.99815	0.35199
-0.14	-2.69952	0.3539	-3.4518	0.15569	-4.49055	0.1	-4.93064	0.38808	-6.04828	0.35113
-0.13	-2.74658	0.35293	-3.49945	0.16512	-4.53867	0.1	-4.97771	0.39237	-6.09949	0.35405
-0.12	-2.79496	0.3502	-3.55328	0.18881	-4.59056	0.1	-5.03243	0.38452	-6.1559	0.35047
-0.11	-2.84951	0.34988	-3.61158	0.18948	-4.64437	0.1	-5.08541	0.40415	-6.21083	0.34904
-0.1	-2.90506	0.3489	-3.69281	0.1	-4.69793	0.1	-5.14929	0.41136	-6.26784	0.35452
-0.09	-2.96418	0.3456	-3.73739	0.1303	-4.79584	0.22648	-5.21095	0.40669	-6.33189	0.35378
-0.08	-3.02814	0.34371	-3.78874	0.14042	-4.88304	0.1678	-5.28337	0.42365	-6.39459	0.35223
-0.07	-3.09674	0.34073	-3.85456	0.15274	-4.95263	0.1	-5.36308	0.39839	-6.4683	0.34699
-0.06	-3.17221	0.33903	-3.92769	0.17661	-5.00856	0.1	-5.4499	0.35374	-6.5468	0.34393
-0.05	-3.26267	0.3409	-4.01054	0.27457	-5.06955	0.1	-5.52793	0.34528	-6.63539	0.34181
-0.04	-3.37207	0.34123	-4.14964	0.43961	-5.18138	0.1	-5.61548	0.34159	-6.73228	0.34278
-0.03	-3.5073	0.34197	-4.35953	0.48732	-5.30951	0.13553	-5.73877	0.32493	-6.85183	0.33848
-0.02	-3.67682	0.32798	-4.62337	0.31507	-5.49252	0.16473	-5.89245	0.36193	-7.01295	0.32816
-0.01	-4.06521	0.46246	-4.88739	0.23088	-5.81391	0.27595	-6.10244	0.494	-7.29319	0.34601
0	-5.01173	0.39558	-5.4551	0.41936	-6.44802	0.40126	-6.49291	1.00509	-8.27456	0.59761
--	--	--
--	--	--

## Sheet: figure 3b
	10	error	12	error	14	error	16	error	18	error
0	-3.55575	0.25991	-3.57596	0.52273	-3.52055	0.4063	-4.1859	0.37443	-4.03967	0.27213
0.01	-1.61786	0.62528	-2.01218	0.5532	-2.17846	0.50372	-2.58264	0.1688	-2.83817	0.28213
0.02	-1.3074	0.60752	-1.70223	0.56985	-1.89571	0.52783	-2.27071	0.16716	-2.52497	0.28754
0.03	-1.13252	0.60713	-1.52546	0.56809	-1.72136	0.53005	-2.09622	0.16219	-2.35168	0.28324
0.04	-1.00433	0.60882	-1.39711	0.56581	-1.59328	0.52988	-1.96771	0.16162	-2.2246	0.28302
0.05	-0.90133	0.60877	-1.29499	0.56504	-1.49082	0.52912	-1.86375	0.16238	-2.12144	0.28372
0.06	-0.81565	0.60972	-1.20929	0.56367	-1.40318	0.52681	-1.77533	0.16058	-2.03379	0.28368
0.07	-0.73922	0.6095	-1.13456	0.56487	-1.3281	0.52625	-1.69894	0.15982	-1.9565	0.28456
0.08	-0.671	0.60871	-1.06844	0.56343	-1.2609	0.5238	-1.63007	0.15826	-1.88861	0.2845
0.09	-0.60899	0.60722	-1.00819	0.56222	-1.19908	0.52225	-1.5661	0.15676	-1.82387	0.28549
0.1	-0.55293	0.60713	-0.9525	0.56234	-1.14257	0.52133	-1.50778	0.15589	-1.76527	0.28559
0.11	-0.49947	0.60697	-0.90062	0.5615	-1.08927	0.52043	-1.45173	0.15553	-1.70974	0.28585
0.12	-0.44915	0.6059	-0.85187	0.5604	-1.03923	0.51853	-1.40086	0.15449	-1.65805	0.2858
0.13	-0.40187	0.60417	-0.80611	0.56067	-0.99212	0.51736	-1.35122	0.1554	-1.60853	0.28638
0.14	-0.35699	0.6062	-0.76203	0.55852	-0.94716	0.51609	-1.30478	0.15416	-1.56135	0.28586
0.15	-0.31384	0.60613	-0.71975	0.55929	-0.90475	0.51498	-1.26046	0.15335	-1.51755	0.28558
0.16	-0.27256	0.6053	-0.68047	0.55942	-0.86354	0.5135	-1.21786	0.15218	-1.47476	0.28623
0.17	-0.23345	0.60552	-0.64274	0.55899	-0.82441	0.51245	-1.17665	0.15327	-1.43295	0.28712
0.18	-0.19658	0.60521	-0.60658	0.55845	-0.78659	0.5115	-1.13673	0.15438	-1.39391	0.28665
0.19	-0.16121	0.60513	-0.57063	0.55971	-0.75066	0.51126	-1.09895	0.15358	-1.3571	0.28459
0.2	-0.12601	0.60492	-0.53687	0.55798	-0.71611	0.50942	-1.06231	0.15338	-1.32158	0.28539
0.21	-0.09153	0.60523	-0.50514	0.5589	-0.6826	0.50844	-1.02702	0.15493	-1.28622	0.2863
0.22	-0.0594	0.60509	-0.47537	0.55903	-0.65062	0.50535	-0.99251	0.15692	-1.25331	0.28594
0.23	-0.02917	0.60438	-0.44333	0.55799	-0.61945	0.50591	-0.95971	0.15751	-1.22162	0.28554
0.24	0.000275066	0.60579	-0.41478	0.55725	-0.58926	0.50475	-0.92796	0.15703	-1.19057	0.28647
0.25	0.02977	0.60476	-0.38621	0.55704	-0.56006	0.50379	-0.89659	0.15751	-1.16043	0.28583
0.26	0.0571	0.60628	-0.36001	0.55745	-0.53223	0.50214	-0.86698	0.15838	-1.13088	0.2855
0.27	0.08572	0.60509	-0.3339	0.55742	-0.505	0.50079	-0.83797	0.15967	-1.10245	0.2868
0.28	0.11246	0.60512	-0.30754	0.55815	-0.47864	0.50075	-0.80917	0.16083	-1.07513	0.28666
0.29	0.13728	0.60459	-0.28249	0.55808	-0.45227	0.49976	-0.78242	0.1628	-1.04941	0.28657
0.3	0.16173	0.60406	-0.25817	0.55825	-0.42802	0.49901	-0.75579	0.16248	-1.02254	0.28753
0.31	0.18673	0.60447	-0.23404	0.55807	-0.40348	0.49744	-0.72987	0.16411	-0.99738	0.28698
0.32	0.21019	0.60466	-0.2114	0.55977	-0.37974	0.49659	-0.70464	0.16451	-0.97377	0.28732
0.33	0.23259	0.60508	-0.18962	0.56046	-0.35722	0.49674	-0.67993	0.16651	-0.95008	0.28729
0.34	0.25551	0.60611	-0.16742	0.5616	-0.33402	0.49542	-0.65656	0.16605	-0.92672	0.28708
0.35	0.27809	0.60512	-0.14786	0.56054	-0.31233	0.4933	-0.63282	0.16805	-0.90413	0.28757
0.36	0.29999	0.60528	-0.12772	0.55959	-0.29078	0.49234	-0.61065	0.16936	-0.88202	0.2872
0.37	0.32057	0.60581	-0.1084	0.56128	-0.26985	0.49123	-0.58779	0.17102	-0.86029	0.28829
0.38	0.34106	0.6058	-0.08862	0.56215	-0.24958	0.48976	-0.56579	0.17158	-0.83865	0.2888
0.39	0.36085	0.60645	-0.06891	0.56275	-0.23017	0.48848	-0.54512	0.17213	-0.81835	0.28858
0.4	0.38077	0.60649	-0.04993	0.56229	-0.2106	0.48708	-0.52462	0.17306	-0.79806	0.28881
0.41	0.39968	0.60568	-0.03231	0.5612	-0.19132	0.48609	-0.50401	0.17498	-0.7786	0.28822
0.42	0.41818	0.60685	-0.01406	0.56205	-0.17262	0.48582	-0.48403	0.17604	-0.75918	0.28812
0.43	0.43597	0.6056	0.00332	0.56285	-0.15408	0.48535	-0.46509	0.17696	-0.73997	0.28794
0.44	0.45422	0.60529	0.0207	0.56342	-0.13602	0.48515	-0.44621	0.17812	-0.72152	0.28668
0.45	0.47232	0.60704	0.03803	0.56286	-0.11854	0.48452	-0.4273	0.17816	-0.70341	0.28763
0.46	0.48955	0.60677	0.05471	0.56299	-0.10022	0.48432	-0.40942	0.17818	-0.68558	0.28827
0.47	0.50591	0.60755	0.07201	0.564	-0.08346	0.48319	-0.39142	0.17841	-0.66897	0.28754
0.48	0.52237	0.60708	0.0878	0.56495	-0.06618	0.48241	-0.3735	0.18016	-0.65203	0.28635
0.49	0.53927	0.60927	0.10389	0.56531	-0.04888	0.48126	-0.35628	0.18073	-0.63398	0.28728
0.5	0.55554	0.61096	0.12012	0.56443	-0.0327	0.4798	-0.33919	0.18052	-0.61779	0.28579
0.49	0.53927	0.60927	0.10389	0.56531	-0.04888	0.48126	-0.35628	0.18073	-0.63398	0.28728
0.48	0.52237	0.60708	0.0878	0.56495	-0.06618	0.48241	-0.3735	0.18016	-0.65203	0.28635
0.47	0.50591	0.60755	0.07201	0.564	-0.08346	0.48319	-0.39142	0.17841	-0.66897	0.28754
0.46	0.48955	0.60677	0.05471	0.56299	-0.10022	0.48432	-0.40942	0.17818	-0.68558	0.28827
0.45	0.47232	0.60704	0.03803	0.56286	-0.11854	0.48452	-0.4273	0.17816	-0.70341	0.28763
0.44	0.45422	0.60529	0.0207	0.56342	-0.13602	0.48515	-0.44621	0.17812	-0.72152	0.28668
0.43	0.43597	0.6056	0.00332	0.56285	-0.15408	0.48535	-0.46509	0.17696	-0.73997	0.28794
0.42	0.41818	0.60685	-0.01406	0.56205	-0.17262	0.48582	-0.48403	0.17604	-0.75918	0.28812
0.41	0.39968	0.60568	-0.03231	0.5612	-0.19132	0.48609	-0.50401	0.17498	-0.7786	0.28822
0.4	0.38077	0.60649	-0.04993	0.56229	-0.2106	0.48708	-0.52462	0.17306	-0.79806	0.28881
0.39	0.36085	0.60645	-0.06891	0.56275	-0.23017	0.48848	-0.54512	0.17213	-0.81835	0.28858
0.38	0.34106	0.6058	-0.08862	0.56215	-0.24958	0.48976	-0.56579	0.17158	-0.83865	0.2888
0.37	0.32057	0.60581	-0.1084	0.56128	-0.26985	0.49123	-0.58779	0.17102	-0.86029	0.28829
0.36	0.29999	0.60528	-0.12772	0.55959	-0.29078	0.49234	-0.61065	0.16936	-0.88202	0.2872
0.35	0.27809	0.60512	-0.14786	0.56054	-0.31233	0.4933	-0.63282	0.16805	-0.90413	0.28757
0.34	0.25551	0.60611	-0.16742	0.5616	-0.33402	0.49542	-0.65656	0.16605	-0.92672	0.28708
0.33	0.23259	0.60508	-0.18962	0.56046	-0.35722	0.49674	-0.67993	0.16651	-0.95008	0.28729
0.32	0.21019	0.60466	-0.2114	0.55977	-0.37974	0.49659	-0.70464	0.16451	-0.97377	0.28732
0.31	0.18673	0.60447	-0.23404	0.55807	-0.40348	0.49744	-0.72987	0.16411	-0.99738	0.28698
0.3	0.16173	0.60406	-0.25817	0.55825	-0.42802	0.49901	-0.75579	0.16248	-1.02254	0.28753
0.29	0.13728	0.60459	-0.28249	0.55808	-0.45227	0.49976	-0.78242	0.1628	-1.04941	0.28657
0.28	0.11246	0.60512	-0.30754	0.55815	-0.47864	0.50075	-0.80917	0.16083	-1.07513	0.28666
0.27	0.08572	0.60509	-0.3339	0.55742	-0.505	0.50079	-0.83797	0.15967	-1.10245	0.2868
0.26	0.0571	0.60628	-0.36001	0.55745	-0.53223	0.50214	-0.86698	0.15838	-1.13088	0.2855
0.25	0.02977	0.60476	-0.38621	0.55704	-0.56006	0.50379	-0.89659	0.15751	-1.16043	0.28583
0.24	0.000275066	0.60579	-0.41478	0.55725	-0.58926	0.50475	-0.92796	0.15703	-1.19057	0.28647
0.23	-0.02917	0.60438	-0.44333	0.55799	-0.61945	0.50591	-0.95971	0.15751	-1.22162	0.28554
0.22	-0.0594	0.60509	-0.47537	0.55903	-0.65062	0.50535	-0.99251	0.15692	-1.25331	0.28594
0.21	-0.09153	0.60523	-0.50514	0.5589	-0.6826	0.50844	-1.02702	0.15493	-1.28622	0.2863
0.2	-0.12601	0.60492	-0.53687	0.55798	-0.71611	0.50942	-1.06231	0.15338	-1.32158	0.28539
0.19	-0.16121	0.60513	-0.57063	0.55971	-0.75066	0.51126	-1.09895	0.15358	-1.3571	0.28459
0.18	-0.19658	0.60521	-0.60658	0.55845	-0.78659	0.5115	-1.13673	0.15438	-1.39391	0.28665
0.17	-0.23345	0.60552	-0.64274	0.55899	-0.82441	0.51245	-1.17665	0.15327	-1.43295	0.28712
0.16	-0.27256	0.6053	-0.68047	0.55942	-0.86354	0.5135	-1.21786	0.15218	-1.47476	0.28623
0.15	-0.31384	0.60613	-0.71975	0.55929	-0.90475	0.51498	-1.26046	0.15335	-1.51755	0.28558
0.14	-0.35699	0.6062	-0.76203	0.55852	-0.94716	0.51609	-1.30478	0.15416	-1.56135	0.28586
0.13	-0.40187	0.60417	-0.80611	0.56067	-0.99212	0.51736	-1.35122	0.1554	-1.60853	0.28638
0.12	-0.44915	0.6059	-0.85187	0.5604	-1.03923	0.51853	-1.40086	0.15449	-1.65805	0.2858
0.11	-0.49947	0.60697	-0.90062	0.5615	-1.08927	0.52043	-1.45173	0.15553	-1.70974	0.28585
0.1	-0.55293	0.60713	-0.9525	0.56234	-1.14257	0.52133	-1.50778	0.15589	-1.76527	0.28559
0.09	-0.60899	0.60722	-1.00819	0.56222	-1.19908	0.52225	-1.5661	0.15676	-1.82387	0.28549
0.08	-0.671	0.60871	-1.06844	0.56343	-1.2609	0.5238	-1.63007	0.15826	-1.88861	0.2845
0.07	-0.73922	0.6095	-1.13456	0.56487	-1.3281	0.52625	-1.69894	0.15982	-1.9565	0.28456
0.06	-0.81565	0.60972	-1.20929	0.56367	-1.40318	0.52681	-1.77533	0.16058	-2.03379	0.28368
0.05	-0.90133	0.60877	-1.29499	0.56504	-1.49082	0.52912	-1.86375	0.16238	-2.12144	0.28372
0.04	-1.00433	0.60882	-1.39711	0.56581	-1.59328	0.52988	-1.96771	0.16162	-2.2246	0.28302
0.03	-1.13252	0.60713	-1.52546	0.56809	-1.72136	0.53005	-2.09622	0.16219	-2.35168	0.28324
0.02	-1.3074	0.60752	-1.70223	0.56985	-1.89571	0.52783	-2.27071	0.16716	-2.52497	0.28754
0.01	-1.61786	0.62528	-2.01218	0.5532	-2.17846	0.50372	-2.58264	0.1688	-2.83817	0.28213
0	-3.55575	0.25991	-3.57596	0.52273	-3.52055	0.4063	-4.1859	0.37443	-4.03967	0.27213
-0.01	-1.73946	0.64727	-2.13758	0.54846	-2.31861	0.5351	-2.70658	0.1	-2.94995	0.2546
-0.02	-1.37252	0.61267	-1.76896	0.57098	-1.96746	0.53199	-2.32158	0.16775	-2.58618	0.28293
-0.03	-1.18766	0.60745	-1.57881	0.56972	-1.77892	0.53321	-2.13802	0.16402	-2.39521	0.28437
-0.04	-1.05683	0.60521	-1.44711	0.56979	-1.6469	0.5327	-2.00693	0.16373	-2.26287	0.28314
-0.05	-0.95554	0.60615	-1.34416	0.56795	-1.54429	0.53232	-1.904	0.16305	-2.15791	0.28316
-0.06	-0.87025	0.60567	-1.25955	0.56716	-1.45892	0.53186	-1.81692	0.16397	-2.07086	0.28311
-0.07	-0.79767	0.60565	-1.18576	0.5677	-1.38494	0.53107	-1.74141	0.16332	-1.99542	0.28335
-0.08	-0.73217	0.60487	-1.12005	0.56764	-1.32045	0.53083	-1.67501	0.16387	-1.92834	0.28411
-0.09	-0.67212	0.60665	-1.06242	0.56595	-1.26303	0.53202	-1.61409	0.16304	-1.86726	0.28437
-0.1	-0.61905	0.60643	-1.01081	0.56539	-1.20921	0.53115	-1.5586	0.16219	-1.81113	0.28513
-0.11	-0.57015	0.60556	-0.96256	0.56646	-1.15983	0.53158	-1.5067	0.16086	-1.75884	0.28544
-0.12	-0.52243	0.6058	-0.91619	0.56693	-1.11412	0.53181	-1.45821	0.1606	-1.71054	0.28567
-0.13	-0.47844	0.60748	-0.8721	0.56684	-1.0705	0.53117	-1.41182	0.16083	-1.66515	0.28483
-0.14	-0.43748	0.60684	-0.83088	0.56719	-1.02957	0.53073	-1.36799	0.16204	-1.62145	0.28537
-0.15	-0.39858	0.60674	-0.79235	0.56786	-0.99111	0.52983	-1.32783	0.16	-1.5801	0.28595
-0.16	-0.36062	0.6063	-0.75646	0.56836	-0.95398	0.53043	-1.28764	0.1609	-1.54125	0.2857
-0.17	-0.32594	0.60543	-0.72247	0.56864	-0.91992	0.53114	-1.24991	0.15966	-1.5037	0.28573
-0.18	-0.29165	0.60625	-0.68894	0.56662	-0.88647	0.53058	-1.21398	0.16028	-1.46708	0.28791
-0.19	-0.25831	0.6063	-0.65735	0.56863	-0.85454	0.53	-1.20662	0.1	-1.43273	0.28813
-0.2	-0.22695	0.60542	-0.6268	0.56965	-0.82449	0.53088	-1.1456	0.1596	-1.39943	0.28893
-0.21	-0.197	0.60475	-0.59809	0.57019	-0.79551	0.53068	-1.11324	0.15965	-1.3671	0.28931
-0.22	-0.16968	0.6058	-0.57032	0.57085	-0.76763	0.53029	-1.08151	0.16056	-1.3365	0.2885
-0.23	-0.1423	0.60656	-0.54537	0.57283	-0.74117	0.52931	-1.05164	0.15954	-1.30687	0.29042
-0.24	-0.11525	0.60763	-0.51993	0.57344	-0.71604	0.5294	-1.02253	0.16058	-1.27932	0.28906
-0.25	-0.09001	0.60851	-0.49535	0.57405	-0.69088	0.52826	-1.02293	0.1	-1.25102	0.29139
-0.26	-0.06549	0.60975	-0.4707	0.57481	-0.66703	0.52717	-0.9906	0.1	-1.22484	0.29096
-0.27	-0.0425	0.6109	-0.44767	0.57699	-0.64378	0.52716	-0.96795	0.1	-1.20043	0.29129
-0.28	-0.02008	0.61194	-0.42603	0.57657	-0.62191	0.52767	-0.94002	0.1	-1.17595	0.29226
-0.29	0.00178	0.61043	-0.40524	0.57775	-0.59984	0.52768	-0.89192	0.16192	-1.15212	0.29196
-0.3	0.02436	0.60953	-0.38526	0.57693	-0.5793	0.52724	-0.86803	0.16162	-1.12843	0.29226
-0.31	0.0449	0.61021	-0.36565	0.57629	-0.55959	0.52706	-0.84522	0.16126	-1.10654	0.29256
-0.32	0.0645	0.61078	-0.34529	0.57716	-0.54002	0.527	-0.82305	0.16159	-1.08479	0.29283
-0.33	0.08328	0.61102	-0.32666	0.57753	-0.52145	0.52566	-0.82242	0.1	-1.06396	0.29332
-0.34	0.10333	0.61076	-0.30811	0.57952	-0.50319	0.52488	-0.77967	0.16409	-1.04333	0.29288
-0.35	0.12131	0.61074	-0.29128	0.57988	-0.48484	0.52389	-0.75886	0.16382	-1.02337	0.29151
-0.36	0.1398	0.61342	-0.27468	0.5809	-0.46784	0.5229	-0.73908	0.16446	-1.00449	0.29277
-0.37	0.15649	0.61328	-0.25803	0.58159	-0.45048	0.52332	-0.71931	0.16445	-0.98637	0.29044
-0.38	0.17253	0.61327	-0.24172	0.58281	-0.43415	0.52299	-0.70029	0.1649	-0.96849	0.2892
-0.39	0.18834	0.61347	-0.22635	0.58221	-0.41815	0.52239	-0.68174	0.16644	-0.95115	0.28839
-0.4	0.20485	0.61363	-0.21111	0.5824	-0.40194	0.52136	-0.66377	0.16616	-0.93376	0.28776
-0.41	0.22015	0.61458	-0.19673	0.58298	-0.38691	0.52076	-0.64592	0.1658	-0.91602	0.2883
-0.42	0.23507	0.61438	-0.1831	0.58391	-0.37173	0.52104	-0.62832	0.16706	-0.89908	0.28899
-0.43	0.2499	0.61402	-0.16941	0.58321	-0.35731	0.51988	-0.61111	0.16758	-0.88422	0.28729
-0.44	0.26404	0.61451	-0.15559	0.5833	-0.34289	0.51934	-0.59461	0.16762	-0.86737	0.28842
-0.45	0.27837	0.61501	-0.14182	0.58416	-0.32877	0.51911	-0.57864	0.16792	-0.85222	0.28768
-0.46	0.29241	0.6158	-0.12918	0.58459	-0.31554	0.518	-0.56251	0.1678	-0.83656	0.29112
-0.47	0.30567	0.61493	-0.11625	0.58499	-0.30171	0.51821	-0.54672	0.16927	-0.82091	0.29218
-0.48	0.31834	0.61514	-0.10357	0.58453	-0.28806	0.51749	-0.53165	0.16945	-0.8077	0.28839
-0.49	0.3313	0.61496	-0.09146	0.58518	-0.27546	0.5171	-0.51658	0.16945	-0.79251	0.2899
-0.5	0.34432	0.61517	-0.07924	0.58555	-0.26266	0.51692	-0.50154	0.16976	-0.77816	0.29032
-0.49	0.3313	0.61496	-0.09146	0.58518	-0.27546	0.5171	-0.51658	0.16945	-0.79251	0.2899
-0.48	0.31834	0.61514	-0.10357	0.58453	-0.28806	0.51749	-0.53165	0.16945	-0.8077	0.28839
-0.47	0.30567	0.61493	-0.11625	0.58499	-0.30171	0.51821	-0.54672	0.16927	-0.82091	0.29218
-0.46	0.29241	0.6158	-0.12918	0.58459	-0.31554	0.518	-0.56251	0.1678	-0.83656	0.29112
-0.45	0.27837	0.61501	-0.14182	0.58416	-0.32877	0.51911	-0.57864	0.16792	-0.85222	0.28768
-0.44	0.26404	0.61451	-0.15559	0.5833	-0.34289	0.51934	-0.59461	0.16762	-0.86737	0.28842
-0.43	0.2499	0.61402	-0.16941	0.58321	-0.35731	0.51988	-0.61111	0.16758	-0.88422	0.28729
-0.42	0.23507	0.61438	-0.1831	0.58391	-0.37173	0.52104	-0.62832	0.16706	-0.89908	0.28899
-0.41	0.22015	0.61458	-0.19673	0.58298	-0.38691	0.52076	-0.64592	0.1658	-0.91602	0.2883
-0.4	0.20485	0.61363	-0.21111	0.5824	-0.40194	0.52136	-0.66377	0.16616	-0.93376	0.28776
-0.39	0.18834	0.61347	-0.22635	0.58221	-0.41815	0.52239	-0.68174	0.16644	-0.95115	0.28839
-0.38	0.17253	0.61327	-0.24172	0.58281	-0.43415	0.52299	-0.70029	0.1649	-0.96849	0.2892
-0.37	0.15649	0.61328	-0.25803	0.58159	-0.45048	0.52332	-0.71931	0.16445	-0.98637	0.29044
-0.36	0.1398	0.61342	-0.27468	0.5809	-0.46784	0.5229	-0.73908	0.16446	-1.00449	0.29277
-0.35	0.12131	0.61074	-0.29128	0.57988	-0.48484	0.52389	-0.75886	0.16382	-1.02337	0.29151
-0.34	0.10333	0.61076	-0.30811	0.57952	-0.50319	0.52488	-0.77967	0.16409	-1.04333	0.29288
-0.33	0.08328	0.61102	-0.32666	0.57753	-0.52145	0.52566	-0.82242	0.1	-1.06396	0.29332
-0.32	0.0645	0.61078	-0.34529	0.57716	-0.54002	0.527	-0.82305	0.16159	-1.08479	0.29283
-0.31	0.0449	0.61021	-0.36565	0.57629	-0.55959	0.52706	-0.84522	0.16126	-1.10654	0.29256
-0.3	0.02436	0.60953	-0.38526	0.57693	-0.5793	0.52724	-0.86803	0.16162	-1.12843	0.29226
-0.29	0.00178	0.61043	-0.40524	0.57775	-0.59984	0.52768	-0.89192	0.16192	-1.15212	0.29196
-0.28	-0.02008	0.61194	-0.42603	0.57657	-0.62191	0.52767	-0.94002	0.1	-1.17595	0.29226
-0.27	-0.0425	0.6109	-0.44767	0.57699	-0.64378	0.52716	-0.96795	0.1	-1.20043	0.29129
-0.26	-0.06549	0.60975	-0.4707	0.57481	-0.66703	0.52717	-0.9906	0.1	-1.22484	0.29096
-0.25	-0.09001	0.60851	-0.49535	0.57405	-0.69088	0.52826	-1.02293	0.1	-1.25102	0.29139
-0.24	-0.11525	0.60763	-0.51993	0.57344	-0.71604	0.5294	-1.02253	0.16058	-1.27932	0.28906
-0.23	-0.1423	0.60656	-0.54537	0.57283	-0.74117	0.52931	-1.05164	0.15954	-1.30687	0.29042
-0.22	-0.16968	0.6058	-0.57032	0.57085	-0.76763	0.53029	-1.08151	0.16056	-1.3365	0.2885
-0.21	-0.197	0.60475	-0.59809	0.57019	-0.79551	0.53068	-1.11324	0.15965	-1.3671	0.28931
-0.2	-0.22695	0.60542	-0.6268	0.56965	-0.82449	0.53088	-1.1456	0.1596	-1.39943	0.28893
-0.19	-0.25831	0.6063	-0.65735	0.56863	-0.85454	0.53	-1.20662	0.1	-1.43273	0.28813
-0.18	-0.29165	0.60625	-0.68894	0.56662	-0.88647	0.53058	-1.21398	0.16028	-1.46708	0.28791
-0.17	-0.32594	0.60543	-0.72247	0.56864	-0.91992	0.53114	-1.24991	0.15966	-1.5037	0.28573
-0.16	-0.36062	0.6063	-0.75646	0.56836	-0.95398	0.53043	-1.28764	0.1609	-1.54125	0.2857
-0.15	-0.39858	0.60674	-0.79235	0.56786	-0.99111	0.52983	-1.32783	0.16	-1.5801	0.28595
-0.14	-0.43748	0.60684	-0.83088	0.56719	-1.02957	0.53073	-1.36799	0.16204	-1.62145	0.28537
-0.13	-0.47844	0.60748	-0.8721	0.56684	-1.0705	0.53117	-1.41182	0.16083	-1.66515	0.28483
-0.12	-0.52243	0.6058	-0.91619	0.56693	-1.11412	0.53181	-1.45821	0.1606	-1.71054	0.28567
-0.11	-0.57015	0.60556	-0.96256	0.56646	-1.15983	0.53158	-1.5067	0.16086	-1.75884	0.28544
-0.1	-0.61905	0.60643	-1.01081	0.56539	-1.20921	0.53115	-1.5586	0.16219	-1.81113	0.28513
-0.09	-0.67212	0.60665	-1.06242	0.56595	-1.26303	0.53202	-1.61409	0.16304	-1.86726	0.28437
-0.08	-0.73217	0.60487	-1.12005	0.56764	-1.32045	0.53083	-1.67501	0.16387	-1.92834	0.28411
-0.07	-0.79767	0.60565	-1.18576	0.5677	-1.38494	0.53107	-1.74141	0.16332	-1.99542	0.28335
-0.06	-0.87025	0.60567	-1.25955	0.56716	-1.45892	0.53186	-1.81692	0.16397	-2.07086	0.28311
-0.05	-0.95554	0.60615	-1.34416	0.56795	-1.54429	0.53232	-1.904	0.16305	-2.15791	0.28316
-0.04	-1.05683	0.60521	-1.44711	0.56979	-1.6469	0.5327	-2.00693	0.16373	-2.26287	0.28314
-0.03	-1.18766	0.60745	-1.57881	0.56972	-1.77892	0.53321	-2.13802	0.16402	-2.39521	0.28437
-0.02	-1.37252	0.61267	-1.76896	0.57098	-1.96746	0.53199	-2.32158	0.16775	-2.58618	0.28293
-0.01	-1.73946	0.64727	-2.13758	0.54846	-2.31861	0.5351	-2.70658	0.1	-2.94995	0.2546
0	-3.55575	0.25991	-3.57596	0.52273	-3.52055	0.4063	-4.1859	0.37443	-4.03967	0.27213
--	--	--
--	--	--

## Sheet: Figure 3c
H	log10J	error	F	log10J	error	Cl	log10J	error	Br	log10J	error	I	log10J	error
14.9	-1.8109	0.14	15.6	-1.6108	0.29	16	-0.93046	0.42	16.2	-0.05003	0.42	16.3	0.45023	0.6
17.5	-2.70135	0.19	18.1	-2.4112	0.13	18.5	-1.52076	0.18	18.7	-0.69034	0.2	18.9	0.14007	0.62
20.4	-3.67183	0.25	21.1	-3.34166	0.09	21.5	-2.2111	0.1	21.7	-1.0005	0.08	21.8	-0.2101	0.5
22.9	-4.37218	0.26	23.7	-3.97198	0.32	24.1	-2.79139	0.14	24.3	-1.49074	0.11	24.4	-0.45023	0.18
25.6	-5.28263	0.23	26.3	-4.93246	0.33	26.6	-3.59179	0.09	26.8	-2.011	0.31	27	-0.74037	0.26

## Sheet: Figure 3d
H	340 K	330 K	320 K	310 K	300 K	290 K	280 K	270 K	260 K	250 K	F	340 K	330 K	320 K	310 K	300 K	290 K	280 K	270 K	260 K	250 K	Cl	340 K	330 K	320 K	310 K	300 K	290 K	280 K	270 K	260 K	250 K	Br	340 K	330 K	320 K	310 K	300 K	290 K	280 K	270 K	260 K	250 K	I	340 K	330 K	320 K	310 K	300 K
0	-6.57478	-6.54677	-6.56835	-6.5717	-6.4768	-6.53106	-6.53867	-6.59894	-6.53774	-6.56968	0	-6.26351	-6.24897	-6.25247	-6.27438	-6.26325	-6.22917	-6.43241	-6.37315	-6.37044	-6.35485	0	-5.16188	-5.16545	-5.18067	-5.18162	-5.18154	-5.18579	-5.16721	-5.19045	-5.183	-5.19321	0	-3.56128	-3.55622	-3.56804	-3.55058	-3.53676	-3.55539	-3.55168	-3.55366	-3.53597	-3.54215	0	-3.31849	-3.305	-3.31565	-3.31445	-3.30582
0.025	-5.38455	-5.35601	-5.35814	-5.31508	-5.31463	-5.34159	-5.35832	-5.34271	-5.33304	-5.35491	0.025	-5.26606	-5.21101	-5.25622	-5.25719	-5.22585	-5.19917	-5.22389	-5.1472	-5.15629	-5.12317	0.025	-4.13311	-4.13946	-4.14318	-4.1436	-4.14358	-4.14423	-4.14415	-4.14768	-4.15009	-4.14644	0.025	-2.46218	-2.45967	-2.46597	-2.46344	-2.46344	-2.45346	-2.45346	-2.45842	-2.4437	-2.44977	0.025	-2.07212	-2.05159	-2.05355	-2.06753	-2.04576
0.05	-4.96337	-4.95589	-4.94409	-4.92801	-4.91101	-4.93923	-4.95063	-4.94627	-4.93476	-4.92775	0.05	-4.93289	-4.90205	-4.94569	-4.92467	-4.90351	-4.88018	-4.90452	-4.83348	-4.84348	-4.81183	0.05	-3.79523	-3.80115	-3.8044	-3.8051	-3.80476	-3.80679	-3.80587	-3.80805	-3.81076	-3.80905	0.05	-2.13549	-2.13253	-2.13847	-2.13136	-2.12843	-2.12321	-2.12436	-2.12901	-2.11407	-2.12148	0.05	-1.73424	-1.71309	-1.71557	-1.72769	-1.70774
0.075	-4.78505	-4.76759	-4.76728	-4.74649	-4.73874	-4.74851	-4.76316	-4.75948	-4.76118	-4.74652	0.075	-4.75781	-4.69858	-4.75183	-4.72566	-4.71749	-4.67524	-4.70892	-4.63882	-4.65559	-4.61957	0.075	-3.58655	-3.58978	-3.59373	-3.59496	-3.59234	-3.59546	-3.59578	-3.59709	-3.60076	-3.59774	0.075	-1.93293	-1.93219	-1.93592	-1.92628	-1.92775	-1.91757	-1.92372	-1.92775	-1.91257	-1.91937	0.075	-1.51813	-1.49675	-1.49921	-1.51018	-1.49134
0.1	-4.65496	-4.63173	-4.63774	-4.61669	-4.59917	-4.61624	-4.63611	-4.63873	-4.63626	-4.61372	0.1	-4.58672	-4.55859	-4.61852	-4.60644	-4.54392	-4.5373	-4.5813	-4.5089	-4.49718	-4.47562	0.1	-3.42111	-3.425	-3.42892	-3.43175	-3.4295	-3.43359	-3.43142	-3.43334	-3.43655	-3.43602	0.1	-1.77599	-1.77728	-1.78068	-1.77366	-1.7778	-1.76879	-1.76751	-1.77263	-1.76246	-1.76828	0.1	-1.34814	-1.32661	-1.32799	-1.34027	-1.32121
0.125	-4.57146	-4.53786	-4.54409	-4.52978	-4.50804	-4.5193	-4.53441	-4.53624	-4.5266	-4.51992	0.125	-4.4882	-4.41516	-4.41606	-4.48142	-4.4638	-4.44864	-4.50151	-4.38506	-4.39298	-4.37854	0.125	-3.28368	-3.28706	-3.29122	-3.29354	-3.29049	-3.29391	-3.29299	-3.29492	-3.29909	-3.29713	0.125	-1.65247	-1.65365	-1.65561	-1.64956	-1.64898	-1.64493	-1.64455	-1.64647	-1.63903	-1.63941	0.125	-1.20315	-1.18059	-1.1827	-1.19396	-1.17574
0.15	-4.47746	-4.45764	-4.4598	-4.43414	-4.41364	-4.4457	-4.46483	-4.46281	-4.45094	-4.44634	0.15	-4.37817	-4.35659	-4.33259	-4.39042	-4.36919	-4.32742	-4.39976	-4.30337	-4.31772	-4.29104	0.15	-3.16194	-3.16713	-3.16899	-3.17292	-3.16975	-3.17208	-3.17153	-3.17396	-3.17782	-3.17529	0.15	-1.54546	-1.54182	-1.54424	-1.54182	-1.5391	-1.53254	-1.53596	-1.53641	-1.52871	-1.53254	0.15	-1.07428	-1.05203	-1.05296	-1.0653	-1.04614
0.175	-4.40312	-4.38044	-4.37472	-4.35856	-4.34975	-4.35819	-4.37824	-4.37647	-4.37028	-4.35853	0.175	-4.33101	-4.27104	-4.25473	-4.30782	-4.29144	-4.25351	-4.29644	-4.21194	-4.23858	-4.20922	0.175	-3.0519	-3.05682	-3.05961	-3.06352	-3.0611	-3.06384	-3.06235	-3.06504	-3.06855	-3.06694	0.175	-1.45173	-1.44953	-1.44904	-1.44478	-1.44273	-1.43723	-1.43902	-1.43783	-1.43297	-1.43462	0.175	-0.95869	-0.93595	-0.93685	-0.94865	-0.93011
0.2	-4.33257	-4.3038	-4.30681	-4.28981	-4.27513	-4.29834	-4.31008	-4.31054	-4.30116	-4.29223	0.2	-4.25395	-4.21961	-4.18042	-4.23398	-4.23698	-4.18991	-4.23146	-4.14878	-4.16092	-4.12075	0.2	-2.95468	-2.95861	-2.96257	-2.96257	-2.96257	-2.96257	-2.96257	-2.96257	-2.96658	-2.96658	0.2	-1.36381	-1.35892	-1.36121	-1.35843	-1.35301	-1.35213	-1.35213	-1.35047	-1.34592	-1.34863	0.2	-0.85273	-0.83074	-0.83141	-0.84282	-0.82324
0.225	-4.27502	-4.25463	-4.25414	-4.23022	-4.22258	-4.23432	-4.24867	-4.24671	-4.24499	-4.23468	0.225	-4.16825	-4.10689	-4.12559	-4.16057	-4.15687	-4.11195	-4.17404	-4.08903	-4.11477	-4.06466	0.225	-2.86012	-2.86646	-2.86967	-2.8729	-2.8729	-2.8729	-2.8729	-2.8729	-2.87943	-2.87615	0.225	-1.28483	-1.27992	-1.28059	-1.28001	-1.27409	-1.27205	-1.27262	-1.27173	-1.26704	-1.26817	0.225	-0.75617	-0.73335	-0.73382	-0.74536	-0.72684
0.25	-4.21274	-4.19673	-4.19232	-4.17853	-4.17293	-4.18028	-4.19336	-4.19768	-4.18845	-4.17455	0.25	-4.11849	-4.05748	-4.05893	-4.1104	-4.10163	-4.05255	-4.10322	-4.0349	-4.04477	-3.99727	0.25	-2.77728	-2.78252	-2.78781	-2.78781	-2.78781	-2.79048	-2.79048	-2.79048	-2.79317	-2.79317	0.25	-1.20873	-1.20943	-1.20768	-1.20831	-1.20018	-1.19757	-1.19921	-1.20094	-1.19382	-1.19402	0.25	-0.66772	-0.64434	-0.64516	-0.65616	-0.63812
0.275	-4.1638	-4.14584	-4.14099	-4.12668	-4.12294	-4.1306	-4.14066	-4.14196	-4.14026	-4.12499	0.275	-4.08875	-3.99332	-4.0088	-4.03551	-4.01997	-3.99456	-4.07027	-3.99302	-3.9864	-3.93446	0.275	-2.70115	-2.70333	-2.70774	-2.7122	-2.70997	-2.7122	-2.7122	-2.71444	-2.7167	-2.71444	0.275	-1.14279	-1.14279	-1.14158	-1.1393	-1.13177	-1.12995	-1.13283	-1.13383	-1.12465	-1.12488	0.275	-0.58521	-0.56279	-0.5632	-0.57342	-0.55549
0.3	-4.11588	-4.09508	-4.09511	-4.07682	-4.07217	-4.0791	-4.09472	-4.09913	-4.08786	-4.07378	0.3	-4.00129	-3.95214	-3.95468	-3.98238	-3.95964	-3.9415	-4.00265	-3.92456	-3.94233	-3.88793	0.3	-2.62709	-2.63078	-2.63639	-2.64016	-2.63639	-2.64016	-2.63827	-2.64016	-2.64589	-2.64397	0.3	-1.07805	-1.07894	-1.07743	-1.07531	-1.07058	-1.06753	-1.06727	-1.06931	-1.06183	-1.06308	0.3	-0.50934	-0.48637	-0.48684	-0.49671	-0.47931
0.325	-4.06721	-4.05772	-4.05306	-4.03147	-4.02466	-4.0399	-4.0491	-4.05304	-4.03975	-4.03163	0.325	-3.94298	-3.88101	-3.8997	-3.88506	-3.93915	-3.91257	-3.95778	-3.87041	-3.90865	-3.854	0.325	-2.56067	-2.56384	-2.56864	-2.57187	-2.57025	-2.57349	-2.57187	-2.57349	-2.57675	-2.57512	0.325	-1.01913	-1.02068	-1.01768	-1.01619	-1.01332	-1.00997	-1.0082	-1.00997	-1.00371	-1.00397	0.325	-0.43941	-0.41612	-0.41646	-0.42577	-0.4086
0.35	-4.02606	-4.00657	-4.00685	-3.99059	-3.97502	-3.99191	-4.00313	-4.00781	-3.999	-3.98242	0.35	-3.9114	-3.84197	-3.83824	-3.82944	-3.89096	-3.83654	-3.8879	-3.82264	-3.85387	-3.79466	0.35	-2.49757	-2.50031	-2.50585	-2.50724	-2.50585	-2.50864	-2.50864	-2.51145	-2.51428	-2.51286	0.35	-0.96453	-0.96529	-0.96182	-0.96202	-0.95758	-0.95687	-0.95059	-0.95393	-0.94858	-0.94827	0.35	-0.374	-0.35084	-0.35112	-0.36005	-0.34307
0.375	-3.98163	-3.9786	-3.96621	-3.94808	-3.9387	-3.95472	-3.95916	-3.96795	-3.95656	-3.94157	0.375	-3.85359	-3.80688	-3.81375	-3.7932	-3.82611	-3.7989	-3.85811	-3.79334	-3.81302	-3.75134	0.375	-2.43771	-2.44129	-2.44612	-2.44855	-2.44855	-2.44977	-2.44977	-2.45223	-2.45346	-2.45346	0.375	-0.91126	-0.91243	-0.9135	-0.91073	-0.90514	-0.90372	-0.89977	-0.90122	-0.895	-0.89609	0.375	-0.31258	-0.28959	-0.28932	-0.29844	-0.28127
0.4	-3.94256	-3.9297	-3.92595	-3.90823	-3.8976	-3.90763	-3.91393	-3.92592	-3.91671	-3.89922	0.4	-3.80571	-3.75728	-3.75461	-3.74978	-3.76525	-3.76075	-3.79997	-3.72707	-3.73864	-3.70215	0.4	-2.38195	-2.3851	-2.39041	-2.39147	-2.39147	-2.39469	-2.39254	-2.39577	-2.39794	-2.39794	0.4	-0.86372	-0.86331	-0.86271	-0.85908	-0.85502	-0.85266	-0.84992	-0.85134	-0.84634	-0.84515	0.4	-0.25569	-0.23192	-0.23224	-0.24104	-0.22347
0.425	-3.90365	-3.88569	-3.88609	-3.86851	-3.8655	-3.87089	-3.87995	-3.88213	-3.87615	-3.86009	0.425	-3.76993	-3.74065	-3.72515	-3.70292	-3.73407	-3.72421	-3.7685	-3.6846	-3.70167	-3.64037	0.425	-2.32975	-2.33348	-2.3363	-2.33913	-2.34008	-2.34104	-2.34008	-2.34199	-2.34582	-2.3439	0.425	-0.81719	-0.81645	-0.81667	-0.8129	-0.80947	-0.8066	-0.80438	-0.80532	-0.79907	-0.79833	0.425	-0.20184	-0.1781	-0.17838	-0.18697	-0.16983
0.45	-3.86287	-3.84345	-3.84182	-3.83413	-3.81901	-3.83437	-3.83597	-3.83723	-3.82977	-3.82347	0.45	-3.72015	-3.68275	-3.6895	-3.6483	-3.68432	-3.72255	-3.70963	-3.63693	-3.64474	-3.60744	0.45	-2.28067	-2.2815	-2.28651	-2.28988	-2.28988	-2.29158	-2.29073	-2.29243	-2.29499	-2.29328	0.45	-0.77193	-0.77242	-0.77245	-0.76805	-0.76513	-0.76288	-0.76025	-0.76133	-0.7552	-0.75402	0.45	-0.15097	-0.12727	-0.12743	-0.13587	-0.11917
0.475	-3.82553	-3.80998	-3.80746	-3.79686	-3.78204	-3.80537	-3.80579	-3.80858	-3.79534	-3.78381	0.475	-3.67504	-3.66049	-3.65242	-3.61297	-3.62814	-3.65878	-3.68643	-3.60086	-3.61744	-3.57484	0.475	-2.23359	-2.23359	-2.23958	-2.24336	-2.2426	-2.24413	-2.24413	-2.24565	-2.24795	-2.24565	0.475	-0.72893	-0.73	-0.72633	-0.72681	-0.72251	-0.72063	-0.71634	-0.71847	-0.71206	-0.71168	0.475	-0.10337	-0.07941	-0.07967	-0.08782	-0.07029
0.5	-3.78795	-3.76705	-3.73895	-3.75825	-3.75298	-3.76483	-3.76599	-3.76711	-3.7591	-3.74997	0.5	-3.61829	-3.57093	-3.61002	-3.58175	-3.59623	-3.63931	-3.63628	-3.56689	-3.57787	-3.52182	0.5	-2.18776	-2.1891	-2.19382	-2.19723	-2.19723	-2.19928	-2.1986	-2.20135	-2.20273	-2.20135	0.5	-0.69009	-0.68901	-0.68634	-0.68493	-0.68125	-0.67805	-0.67537	-0.67722	-0.67148	-0.66827	0.5	-0.05766	-0.03405	-0.0342	-0.04156	-0.02484
0.475	-3.82684	-3.80346	-3.81449	-3.79555	-3.79444	-3.79164	-3.80463	-3.7994	-3.79263	-3.7925	0.475	-3.68215	-3.60794	-3.68698	-3.60845	-3.64886	-3.68878	-3.68489	-3.60189	-3.63389	-3.56238	0.475	-2.23284	-2.23732	-2.24033	-2.24489	-2.24489	-2.24565	-2.24565	-2.24795	-2.25104	-2.24949	0.475	-0.73288	-0.73353	-0.72783	-0.7292	-0.72621	-0.72036	-0.71897	-0.72152	-0.7164	-0.71372	0.475	-0.10558	-0.08226	-0.08263	-0.09016	-0.07337
0.45	-3.8655	-3.83878	-3.85161	-3.83115	-3.82082	-3.832	-3.84391	-3.84488	-3.83473	-3.83038	0.45	-3.72017	-3.64591	-3.68002	-3.6562	-3.69054	-3.70303	-3.72246	-3.63739	-3.66109	-3.60866	0.45	-2.28316	-2.28483	-2.28988	-2.29414	-2.29328	-2.29499	-2.29499	-2.29671	-2.30016	-2.29843	0.45	-0.77749	-0.77674	-0.77472	-0.77443	-0.77093	-0.76356	-0.76379	-0.76693	-0.7613	-0.76045	0.45	-0.15619	-0.13259	-0.13293	-0.14098	-0.12378
0.425	-3.90609	-3.88051	-3.88263	-3.86973	-3.85527	-3.8696	-3.87752	-3.8786	-3.87306	-3.86423	0.425	-3.75097	-3.68875	-3.71582	-3.69967	-3.75247	-3.75813	-3.75582	-3.68104	-3.70165	-3.65829	0.425	-2.33442	-2.33724	-2.34104	-2.34486	-2.34486	-2.34582	-2.34582	-2.34872	-2.35067	-2.34969	0.425	-0.82446	-0.82498	-0.82397	-0.82022	-0.8163	-0.80989	-0.81087	-0.81367	-0.80947	-0.80699	0.425	-0.20874	-0.18517	-0.18604	-0.19379	-0.17661
0.4	-3.945	-3.92107	-3.92518	-3.91158	-3.89032	-3.91073	-3.91668	-3.91632	-3.9108	-3.9041	0.4	-3.80618	-3.7292	-3.76366	-3.73798	-3.7621	-3.79113	-3.79634	-3.73575	-3.73443	-3.69499	0.4	-2.38828	-2.39147	-2.39577	-2.39903	-2.39903	-2.40012	-2.40012	-2.40121	-2.4045	-2.4034	0.4	-0.87286	-0.87134	-0.87154	-0.86925	-0.86534	-0.85802	-0.85962	-0.86211	-0.85836	-0.85592	0.4	-0.26387	-0.24064	-0.24161	-0.24948	-0.23211
0.375	-3.98649	-3.95687	-3.97017	-3.95167	-3.94093	-3.94474	-3.95956	-3.96481	-3.95405	-3.94439	0.375	-3.82284	-3.80074	-3.80554	-3.78036	-3.81747	-3.84491	-3.84442	-3.79888	-3.78909	-3.73748	0.375	-2.44612	-2.44855	-2.45223	-2.45717	-2.45593	-2.45593	-2.45717	-2.45842	-2.46218	-2.46092	0.375	-0.92354	-0.92438	-0.92002	-0.92089	-0.91539	-0.90914	-0.90957	-0.91296	-0.90675	-0.90542	0.375	-0.32285	-0.29925	-0.30017	-0.30879	-0.29099
0.35	-4.02681	-4.00226	-4.00715	-3.99486	-3.97935	-3.98561	-3.99887	-4.00785	-3.99805	-3.99191	0.35	-3.87154	-3.80657	-3.8679	-3.82059	-3.85727	-3.90201	-3.88857	-3.82822	-3.82921	-3.8003	0.35	-2.50724	-2.50724	-2.51145	-2.5157	-2.5157	-2.51713	-2.51856	-2.51856	-2.52143	-2.52143	0.35	-0.97716	-0.97593	-0.97388	-0.97294	-0.96952	-0.96146	-0.96301	-0.96642	-0.96122	-0.96007	0.35	-0.38547	-0.36189	-0.36317	-0.37136	-0.35346
0.325	-4.06845	-4.04676	-4.05249	-4.03833	-4.02603	-4.0273	-4.0417	-4.05201	-4.03684	-4.02675	0.325	-3.94405	-3.8962	-3.88579	-3.86957	-3.88619	-3.94044	-3.94904	-3.88038	-3.89137	-3.84354	0.325	-2.56864	-2.57187	-2.57675	-2.58004	-2.5784	-2.58004	-2.5817	-2.58336	-2.58503	-2.58503	0.325	-1.03306	-1.03003	-1.0297	-1.02956	-1.0254	-1.01746	-1.01963	-1.02255	-1.01746	-1.01601	0.325	-0.45189	-0.42816	-0.42971	-0.43804	-0.42032
0.3	-4.11578	-4.08784	-4.09661	-4.0807	-4.07058	-4.07811	-4.08358	-4.09712	-4.08118	-4.07299	0.3	-3.99525	-3.93813	-3.96094	-3.92485	-3.96329	-4.00226	-3.97873	-3.93096	-3.93141	-3.92456	0.3	-2.63639	-2.64016	-2.64207	-2.64589	-2.64589	-2.64782	-2.64782	-2.64975	-2.65365	-2.6517	0.3	-1.09372	-1.08943	-1.09044	-1.08922	-1.08397	-1.07702	-1.07889	-1.08213	-1.07593	-1.07598	0.3	-0.52281	-0.50002	-0.50141	-0.50963	-0.49194
0.275	-4.16308	-4.12846	-4.14326	-4.13064	-4.11612	-4.11686	-4.13604	-4.14392	-4.13114	-4.12285	0.275	-4.05359	-4.0145	-4.00485	-3.98535	-4.00623	-4.04681	-4.03758	-3.99658	-3.9828	-4.00132	0.275	-2.70997	-2.7122	-2.7167	-2.71897	-2.71897	-2.72125	-2.72125	-2.72354	-2.72584	-2.72584	0.275	-1.15633	-1.14923	-1.14893	-1.15144	-1.14752	-1.14074	-1.14134	-1.14551	-1.1402	-1.13793	0.275	-0.59882	-0.57657	-0.57771	-0.58653	-0.56828
0.25	-4.21473	-4.18893	-4.19511	-4.18403	-4.17144	-4.17171	-4.18621	-4.18882	-4.18745	-4.16973	0.25	-4.12848	-4.06851	-4.06404	-4.03243	-4.05638	-4.06534	-4.10122	-4.049	-4.05191	-4.05795	0.25	-2.78781	-2.78781	-2.79317	-2.79588	-2.79588	-2.7986	-2.7986	-2.80134	-2.8041	-2.80134	0.25	-1.22403	-1.21439	-1.22026	-1.21997	-1.21824	-1.20943	-1.20719	-1.21219	-1.20698	-1.20614	0.25	-0.68175	-0.65952	-0.65987	-0.66926	-0.65125
0.225	-4.26994	-4.24158	-4.24656	-4.23506	-4.22614	-4.22769	-4.24411	-4.24597	-4.24132	-4.2281	0.225	-4.17788	-4.11413	-4.11671	-4.08199	-4.1474	-4.1569	-4.16554	-4.10199	-4.10545	-4.12542	0.225	-2.8729	-2.8729	-2.87615	-2.87943	-2.87943	-2.88273	-2.88273	-2.88273	-2.88606	-2.88606	0.225	-1.29628	-1.29688	-1.29269	-1.29294	-1.28668	-1.27868	-1.28117	-1.28584	-1.27844	-1.27844	0.225	-0.77027	-0.74824	-0.7496	-0.75855	-0.74062
0.2	-4.32961	-4.30452	-4.31296	-4.2984	-4.29211	-4.28627	-4.29821	-4.30895	-4.29943	-4.28996	0.2	-4.25608	-4.12177	-4.19169	-4.16105	-4.21431	-4.22034	-4.22004	-4.1722	-4.16712	-4.18306	0.2	-2.96257	-2.96658	-2.96658	-2.97062	-2.97062	-2.97062	-2.97469	-2.97469	-2.97881	-2.97881	0.2	-1.37551	-1.37192	-1.37233	-1.37039	-1.36462	-1.35527	-1.36111	-1.36572	-1.35952	-1.36002	0.2	-0.8671	-0.84518	-0.8467	-0.85571	-0.83773
0.175	-4.39441	-4.37783	-4.38368	-4.36149	-4.35692	-4.35775	-4.37134	-4.37817	-4.36115	-4.35707	0.175	-4.32425	-4.21127	-4.2586	-4.23152	-4.292	-4.28894	-4.30748	-4.25514	-4.2426	-4.26353	0.175	-3.06091	-3.0652	-3.0685	-3.06919	-3.06827	-3.07246	-3.07282	-3.07276	-3.07639	-3.07464	0.175	-1.46218	-1.45519	-1.46092	-1.45643	-1.45432	-1.4437	-1.44916	-1.45358	-1.44466	-1.44758	0.175	-0.97204	-0.95105	-0.95276	-0.9619	-0.9434
0.15	-4.4711	-4.44782	-4.45678	-4.43366	-4.43221	-4.4281	-4.45259	-4.45542	-4.44271	-4.42749	0.15	-4.40898	-4.29254	-4.33719	-4.32269	-4.38743	-4.35914	-4.38227	-4.33373	-4.32082	-4.34516	0.15	-3.16858	-3.17388	-3.17627	-3.17852	-3.17798	-3.18094	-3.18069	-3.18195	-3.18626	-3.18376	0.15	-1.55689	-1.55269	-1.55502	-1.55455	-1.55006	-1.5388	-1.54455	-1.55037	-1.54348	-1.54031	0.15	-1.08836	-1.06692	-1.06849	-1.078	-1.05953
0.125	-4.56029	-4.52233	-4.54032	-4.52179	-4.52031	-4.5089	-4.51507	-4.51056	-4.50012	-4.48716	0.125	-4.49	-4.4552	-4.41787	-4.40811	-4.46841	-4.43003	-4.48594	-4.41927	-4.41892	-4.43486	0.125	-3.29009	-3.29513	-3.29775	-3.30024	-3.29943	-3.30176	-3.30206	-3.30233	-3.30559	-3.30351	0.125	-1.66776	-1.65777	-1.65936	-1.66696	-1.65837	-1.64283	-1.65718	-1.65738	-1.65092	-1.65189	0.125	-1.21746	-1.19586	-1.19757	-1.20761	-1.18883
0.1	-4.67068	-4.66119	-4.65827	-4.62496	-4.60884	-4.61852	-4.65396	-4.64869	-4.63356	-4.61955	0.1	-4.62554	-4.48677	-4.54295	-4.51806	-4.52291	-4.55851	-4.58473	-4.50977	-4.52362	-4.54247	0.1	-3.42764	-3.43375	-3.43572	-3.43749	-3.43638	-3.43963	-3.44121	-3.4407	-3.44293	-3.44263	0.1	-1.78968	-1.78542	-1.78436	-1.78995	-1.77521	-1.77989	-1.77859	-1.78463	-1.77702	-1.77676	0.1	-1.36261	-1.34094	-1.34314	-1.35252	-1.33395
0.075	-4.79702	-4.79326	-4.78736	-4.77127	-4.75107	-4.76756	-4.78611	-4.78455	-4.76589	-4.75953	0.075	-4.73969	-4.6369	-4.76761	-4.7469	-4.66282	-4.6965	-4.73208	-4.68577	-4.66621	-4.66103	0.075	-3.58963	-3.59838	-3.59932	-3.59988	-3.60069	-3.60246	-3.60436	-3.60331	-3.60623	-3.60562	0.075	-1.94271	-1.93442	-1.94044	-1.93629	-1.93405	-1.93256	-1.92812	-1.93704	-1.92445	-1.92922	0.075	-1.5321	-1.51131	-1.513	-1.52244	-1.50376
0.05	-5.0005	-4.99383	-4.98834	-4.96353	-4.95094	-4.96489	-4.98126	-4.9803	-4.96666	-4.95589	0.05	-4.94317	-4.82708	-4.93821	-4.91353	-4.9136	-4.89606	-4.92325	-4.88416	-4.84582	-4.87697	0.05	-3.80225	-3.80793	-3.80922	-3.81051	-3.8102	-3.81352	-3.81466	-3.81511	-3.81856	-3.81639	0.05	-2.14448	-2.13668	-2.13847	-2.13906	-2.13727	-2.13371	-2.13371	-2.13727	-2.12668	-2.12843	0.05	-1.74836	-1.72677	-1.72816	-1.7385	-1.71942
0.025	-5.35949	-5.35048	-5.34379	-5.3207	-5.30964	-5.32192	-5.33615	-5.33444	-5.33133	-5.31287	0.025	-5.28201	-5.1568	-5.2969	-5.25596	-5.23576	-5.2333	-5.2615	-5.17682	-5.19643	-5.20255	0.025	-4.13885	-4.14689	-4.14801	-4.14647	-4.14883	-4.15313	-4.1534	-4.15416	-4.15673	-4.15435	0.025	-2.47366	-2.46344	-2.4698	-2.4698	-2.45967	-2.45593	-2.46344	-2.46852	-2.45967	-2.45967	0.025	-2.08513	-2.0655	-2.06651	-2.07676	-2.0575
0	-6.41862	-6.57587	-6.39268	-6.40283	-6.41102	-6.36737	-6.4284	-6.4187	-6.36848	-6.373	0	-6.10774	-6.05326	-6.11731	-6.08515	-6.09412	-6.09532	-6.10971	-6.06537	-6.07199	-6.09777	0	-5.16307	-5.17061	-5.17431	-5.19224	-5.17792	-5.16735	-5.17958	-5.18527	-5.18241	-5.19954	0	-3.54699	-3.55429	-3.55505	-3.54195	-3.53783	-3.54315	-3.55415	-3.56368	-3.54356	-3.54788	0	-3.35718	-3.3214	-3.3185	-3.32237	-3.31814
-0.025	-5.35213	-5.30834	-5.36105	-5.34309	-5.31879	-5.33749	-5.3685	-5.37454	-5.36878	-5.36413	-0.025	-5.15718	-5.05843	-5.18771	-5.141	-5.14933	-5.1512	-5.15316	-5.09216	-5.08186	-5.13786	-0.025	-4.0701	-4.07496	-4.07753	-4.08045	-4.08039	-4.0809	-4.08194	-4.08316	-4.08429	-4.08616	-0.025	-2.40782	-2.4034	-2.41229	-2.41454	-2.40561	-2.40561	-2.40561	-2.41229	-2.40121	-2.39686	-0.025	-2.04576	-2.02549	-2.0278	-2.03621	-2.01728
-0.05	-4.96734	-4.96529	-4.94677	-4.94711	-4.92606	-4.95273	-4.96517	-4.94169	-4.946	-4.92249	-0.05	-4.88586	-4.84808	-4.8876	-4.87089	-4.87047	-4.86941	-4.88646	-4.79274	-4.80239	-4.83141	-0.05	-3.77063	-3.77448	-3.77817	-3.77947	-3.78008	-3.78057	-3.78238	-3.78423	-3.78513	-3.78439	-0.05	-2.11919	-2.11014	-2.11691	-2.11748	-2.11407	-2.11126	-2.11182	-2.11691	-2.10958	-2.10513	-0.05	-1.73898	-1.71829	-1.72056	-1.73002	-1.71019
-0.075	-4.76991	-4.73323	-4.75528	-4.73311	-4.72589	-4.72244	-4.74931	-4.73905	-4.73339	-4.72628	-0.075	-4.69101	-4.66932	-4.72056	-4.67824	-4.68622	-4.66506	-4.69967	-4.6298	-4.62589	-4.66033	-0.075	-3.57216	-3.57831	-3.57981	-3.58299	-3.58394	-3.58416	-3.58431	-3.58642	-3.58951	-3.58875	-0.075	-1.93592	-1.92702	-1.93405	-1.93779	-1.92959	-1.92959	-1.93107	-1.93181	-1.92227	-1.92227	-0.075	-1.5391	-1.51856	-1.521	-1.53047	-1.5099
-0.1	-4.63733	-4.61606	-4.62206	-4.60809	-4.60091	-4.60459	-4.61457	-4.61147	-4.60487	-4.59348	-0.1	-4.5436	-4.5401	-4.57033	-4.55003	-4.56454	-4.56376	-4.5793	-4.51199	-4.50342	-4.52697	-0.1	-3.41794	-3.42329	-3.42428	-3.42762	-3.4295	-3.43005	-3.42969	-3.43115	-3.43436	-3.43414	-0.1	-1.7948	-1.78835	-1.78915	-1.79615	-1.78861	-1.78728	-1.78781	-1.78808	-1.78304	-1.77963	-0.1	-1.38143	-1.36131	-1.36321	-1.37263	-1.3535
-0.125	-4.54572	-4.50685	-4.5385	-4.52538	-4.51733	-4.513	-4.53687	-4.51882	-4.51041	-4.50426	-0.125	-4.45478	-4.44138	-4.46339	-4.44564	-4.46328	-4.46814	-4.47104	-4.39807	-4.40172	-4.41981	-0.125	-3.28714	-3.29179	-3.29299	-3.2961	-3.29779	-3.29816	-3.29703	-3.30101	-3.30274	-3.30203	-0.125	-1.67882	-1.67162	-1.68006	-1.67902	-1.66999	-1.6706	-1.66696	-1.67572	-1.66595	-1.66334	-0.125	-1.24711	-1.22738	-1.22849	-1.23807	-1.21868
-0.15	-4.44965	-4.42309	-4.43791	-4.42729	-4.42126	-4.41903	-4.43658	-4.43663	-4.42838	-4.40629	-0.15	-4.35965	-4.35184	-4.39901	-4.35141	-4.34055	-4.37272	-4.37264	-4.30305	-4.29997	-4.34705	-0.15	-3.1692	-3.17576	-3.17668	-3.1808	-3.18219	-3.18177	-3.18263	-3.18477	-3.18669	-3.18597	-0.15	-1.58054	-1.57447	-1.58021	-1.5784	-1.56976	-1.57106	-1.56976	-1.57268	-1.56543	-1.56527	-0.15	-1.12837	-1.10796	-1.1098	-1.11953	-1.10007
-0.175	-4.37057	-4.35979	-4.36562	-4.34646	-4.34655	-4.32965	-4.36416	-4.35729	-4.34792	-4.33234	-0.175	-4.30152	-4.25718	-4.31767	-4.2785	-4.26644	-4.29905	-4.31721	-4.23002	-4.22017	-4.24862	-0.175	-3.06495	-3.07142	-3.07288	-3.07489	-3.07641	-3.0772	-3.07853	-3.08039	-3.08287	-3.08164	-0.175	-1.49255	-1.48812	-1.48865	-1.49134	-1.48625	-1.4807	-1.47847	-1.48466	-1.47925	-1.47457	-0.175	-1.02168	-1.00135	-1.00257	-1.01283	-0.99409
-0.2	-4.30138	-4.29166	-4.29636	-4.27558	-4.28228	-4.25977	-4.2938	-4.29018	-4.28702	-4.27429	-0.2	-4.23463	-4.17374	-4.24392	-4.20103	-4.19242	-4.24576	-4.24712	-4.16513	-4.14667	-4.15629	-0.2	-2.97062	-2.97881	-2.97881	-2.98297	-2.97881	-2.98297	-2.98297	-2.98716	-2.98716	-2.98716	-0.2	-1.41353	-1.41173	-1.4124	-1.41027	-1.40871	-1.40121	-1.39957	-1.40561	-1.39914	-1.3948	-0.2	-0.92551	-0.90549	-0.90714	-0.91675	-0.89839
-0.225	-4.24495	-4.23005	-4.23976	-4.22003	-4.22403	-4.20227	-4.23758	-4.22948	-4.22238	-4.21076	-0.225	-4.15807	-4.09799	-4.18541	-4.15591	-4.12962	-4.17353	-4.19039	-4.11086	-4.0773	-4.10823	-0.225	-2.88273	-2.88941	-2.88941	-2.89279	-2.8962	-2.8962	-2.8962	-2.89963	-2.89963	-2.89963	-0.225	-1.33152	-1.33923	-1.34199	-1.33913	-1.33658	-1.32966	-1.32892	-1.33461	-1.32606	-1.32121	-0.225	-0.83809	-0.81776	-0.81973	-0.82968	-0.81087
-0.25	-4.18766	-4.17538	-4.18338	-4.16041	-4.16692	-4.14951	-4.18174	-4.17529	-4.1658	-4.14888	-0.25	-4.10079	-4.07159	-4.1242	-4.08226	-4.04805	-4.12062	-4.11592	-4.05157	-4.02008	-4.09264	-0.25	-2.8041	-2.80967	-2.81248	-2.81531	-2.81531	-2.81531	-2.81531	-2.81816	-2.82102	-2.82102	-0.25	-1.26994	-1.27108	-1.27646	-1.27319	-1.27051	-1.266	-1.26233	-1.2668	-1.26122	-1.25696	-0.25	-0.75803	-0.73791	-0.73969	-0.74995	-0.73074
-0.275	-4.13738	-4.11486	-4.13482	-4.10945	-4.1163	-4.10992	-4.13176	-4.12202	-4.11337	-4.09842	-0.275	-4.04008	-4.01037	-4.0682	-4.03244	-3.98932	-4.07016	-4.07802	-3.99469	-3.97629	-4.02941	-0.275	-2.72816	-2.73518	-2.73518	-2.73993	-2.73993	-2.74232	-2.74232	-2.74473	-2.74715	-2.74715	-0.275	-1.20964	-1.21112	-1.21753	-1.21282	-1.21084	-1.20447	-1.20163	-1.20796	-1.20025	-1.19668	-0.275	-0.68483	-0.66486	-0.66758	-0.67689	-0.65797
-0.3	-4.08555	-4.06079	-4.08132	-4.05798	-4.06532	-4.04917	-4.08375	-4.07316	-4.06604	-4.05186	-0.3	-3.99174	-3.96517	-4.016	-3.97753	-3.9156	-4.00637	-4.01458	-3.94063	-3.92372	-3.94858	-0.3	-2.66154	-2.66555	-2.66756	-2.67162	-2.66959	-2.67162	-2.67162	-2.67366	-2.67778	-2.67778	-0.3	-1.15447	-1.14685	-1.15895	-1.15558	-1.15441	-1.14856	-1.14533	-1.14997	-1.14557	-1.13942	-0.3	-0.61833	-0.59796	-0.60102	-0.60965	-0.59084
-0.325	-4.03837	-4.01202	-4.03423	-4.0103	-4.02208	-4.01561	-4.03626	-4.02394	-4.02319	-4.00132	-0.325	-3.96807	-3.90767	-3.96722	-3.95191	-3.91176	-3.98072	-3.97265	-3.89691	-3.88542	-3.91073	-0.325	-2.59688	-2.60033	-2.60206	-2.6073	-2.60555	-2.6073	-2.60906	-2.60906	-2.61439	-2.61261	-0.325	-1.10221	-1.10331	-1.10885	-1.1043	-1.10199	-1.09707	-1.09173	-1.09658	-1.09162	-1.0881	-0.325	-0.55621	-0.53672	-0.53876	-0.54889	-0.52944
-0.35	-3.99409	-3.97179	-3.9894	-3.97224	-3.97127	-3.96162	-3.99345	-3.98134	-3.97062	-3.96333	-0.35	-3.90883	-3.87215	-3.91614	-3.89794	-3.85201	-3.93211	-3.92085	-3.85474	-3.79629	-3.86554	-0.35	-2.53611	-2.54061	-2.54212	-2.54668	-2.54516	-2.54668	-2.54975	-2.54975	-2.5544	-2.55284	-0.35	-1.05458	-1.05438	-1.05611	-1.05695	-1.05463	-1.0476	-1.04393	-1.049	-1.04177	-1.03853	-0.35	-0.49994	-0.48046	-0.48243	-0.49268	-0.47287
-0.375	-3.95644	-3.93259	-3.94474	-3.92676	-3.93535	-3.92332	-3.94758	-3.94013	-3.93118	-3.92336	-0.375	-3.85313	-3.83741	-3.86912	-3.85811	-3.81076	-3.90382	-3.88131	-3.8093	-3.7558	-3.81483	-0.375	-2.47886	-2.48413	-2.48545	-2.48945	-2.48945	-2.4908	-2.49214	-2.49214	-2.49757	-2.49621	-0.375	-1.00683	-1.00678	-1.01015	-1.00922	-1.00815	-1.00178	-0.99822	-1.00235	-0.9971	-0.99229	-0.375	-0.44825	-0.4283	-0.43012	-0.44097	-0.42073
-0.4	-3.91073	-3.89609	-3.89753	-3.88432	-3.89248	-3.87775	-3.90281	-3.89746	-3.88797	-3.87976	-0.4	-3.81141	-3.78267	-3.83896	-3.81545	-3.76907	-3.86126	-3.85041	-3.75878	-3.69577	-3.78685	-0.4	-2.42597	-2.4318	-2.4318	-2.43533	-2.43533	-2.43771	-2.4389	-2.44009	-2.44491	-2.44249	-0.4	-0.96429	-0.96505	-0.96912	-0.96617	-0.96501	-0.95472	-0.95276	-0.96059	-0.95429	-0.94943	-0.4	-0.40008	-0.3802	-0.38257	-0.39333	-0.3729
-0.425	-3.86515	-3.85971	-3.85269	-3.84555	-3.85661	-3.84378	-3.86299	-3.86148	-3.85273	-3.84297	-0.425	-3.7716	-3.75269	-3.79773	-3.78036	-3.73888	-3.81228	-3.80302	-3.72287	-3.68196	-3.74606	-0.425	-2.37366	-2.38091	-2.38195	-2.38405	-2.3851	-2.38722	-2.38934	-2.39041	-2.39469	-2.39254	-0.425	-0.92449	-0.92361	-0.92845	-0.92445	-0.92361	-0.91077	-0.91614	-0.91963	-0.91055	-0.90971	-0.425	-0.35603	-0.33572	-0.33823	-0.34937	-0.32912
-0.45	-3.82986	-3.81687	-3.81591	-3.80799	-3.81304	-3.80897	-3.82501	-3.81985	-3.81087	-3.80079	-0.45	-3.73067	-3.72198	-3.76716	-3.75017	-3.69547	-3.77921	-3.75786	-3.68842	-3.64182	-3.69205	-0.45	-2.32698	-2.33255	-2.33442	-2.33724	-2.33819	-2.33819	-2.34199	-2.34294	-2.34582	-2.34486	-0.45	-0.88486	-0.88562	-0.89157	-0.88646	-0.88446	-0.87559	-0.87769	-0.88147	-0.8738	-0.86992	-0.45	-0.31488	-0.29528	-0.29794	-0.3092	-0.2879
-0.475	-3.77947	-3.77992	-3.77204	-3.7733	-3.76276	-3.77214	-3.7876	-3.78286	-3.76996	-3.77047	-0.475	-3.70071	-3.69199	-3.72294	-3.71186	-3.66226	-3.74756	-3.72897	-3.66258	-3.58993	-3.66262	-0.475	-2.2815	-2.28819	-2.28819	-2.29158	-2.29243	-2.29414	-2.29671	-2.29671	-2.30103	-2.30016	-0.475	-0.84927	-0.84998	-0.85146	-0.85038	-0.84713	-0.83944	-0.83681	-0.84336	-0.8358	-0.8305	-0.475	-0.27737	-0.25763	-0.2601	-0.27152	-0.24998
-0.5	-3.7463	-3.7303	-3.73269	-3.73549	-3.72939	-3.72916	-3.75271	-3.74727	-3.73634	-3.73587	-0.5	-3.63975	-3.65134	-3.68523	-3.6799	-3.63194	-3.70642	-3.69637	-3.62257	-3.56227	-3.62956	-0.5	-2.23958	-2.24336	-2.24642	-2.24718	-2.24872	-2.25104	-2.25337	-2.25414	-2.25727	-2.25727	-0.5	-0.81645	-0.81579	-0.81406	-0.81633	-0.81161	-0.80529	-0.80446	-0.80821	-0.80167	-0.79626	-0.5	-0.24216	-0.22244	-0.22565	-0.23709	-0.21544
-0.475	-3.79258	-3.77065	-3.77104	-3.77343	-3.76609	-3.77109	-3.78939	-3.77791	-3.77039	-3.7667	-0.475	-3.67627	-3.70503	-3.73764	-3.71303	-3.67683	-3.71672	-3.73684	-3.66284	-3.59733	-3.67191	-0.475	-2.28233	-2.28819	-2.28988	-2.29158	-2.29158	-2.29414	-2.29757	-2.29671	-2.3019	-2.30016	-0.475	-0.85103	-0.84845	-0.85103	-0.85057	-0.84783	-0.83708	-0.84043	-0.84409	-0.83699	-0.83401	-0.475	-0.27992	-0.26093	-0.26362	-0.27549	-0.25307
-0.45	-3.83024	-3.81813	-3.80757	-3.80713	-3.80507	-3.81468	-3.8283	-3.81562	-3.80928	-3.80855	-0.45	-3.72904	-3.73074	-3.76999	-3.74632	-3.68774	-3.78418	-3.76784	-3.69355	-3.61667	-3.71503	-0.45	-2.3279	-2.33348	-2.33536	-2.3363	-2.33724	-2.33913	-2.34199	-2.3439	-2.34679	-2.34486	-0.45	-0.88783	-0.88246	-0.88968	-0.8875	-0.88419	-0.87319	-0.87782	-0.88164	-0.87504	-0.8715	-0.45	-0.31918	-0.29964	-0.30238	-0.31446	-0.29292
-0.425	-3.87086	-3.85571	-3.84567	-3.84212	-3.84845	-3.85937	-3.86809	-3.85702	-3.84692	-3.84463	-0.425	-3.77265	-3.76835	-3.79738	-3.78949	-3.7394	-3.81485	-3.75968	-3.74143	-3.6727	-3.74997	-0.425	-2.37572	-2.383	-2.383	-2.38616	-2.3851	-2.38828	-2.39041	-2.39147	-2.39469	-2.39254	-0.425	-0.92551	-0.92431	-0.92757	-0.92874	-0.92427	-0.91475	-0.91732	-0.9197	-0.91403	-0.91154	-0.425	-0.3612	-0.34096	-0.34374	-0.3558	-0.33387
-0.4	-3.90616	-3.89439	-3.89029	-3.87358	-3.8706	-3.90546	-3.90932	-3.89381	-3.89116	-3.89198	-0.4	-3.80646	-3.80079	-3.8479	-3.8308	-3.77335	-3.87251	-3.79073	-3.77498	-3.70323	-3.7822	-0.4	-2.42597	-2.43297	-2.43415	-2.43652	-2.43533	-2.43771	-2.44129	-2.44129	-2.4437	-2.44249	-0.4	-0.96469	-0.96654	-0.96786	-0.97017	-0.96461	-0.95476	-0.95609	-0.96015	-0.95613	-0.95109	-0.4	-0.40519	-0.38552	-0.38776	-0.39971	-0.37838
-0.375	-3.94543	-3.93877	-3.93126	-3.91101	-3.91325	-3.94195	-3.95284	-3.94195	-3.93326	-3.92665	-0.375	-3.86201	-3.84233	-3.88492	-3.88479	-3.81344	-3.89541	-3.83321	-3.81468	-3.73983	-3.82947	-0.375	-2.48017	-2.48545	-2.48812	-2.48945	-2.48945	-2.4908	-2.49349	-2.49485	-2.49757	-2.49621	-0.375	-1.00753	-1.00842	-1.01153	-1.01108	-1.00886	-0.99551	-0.99853	-1.00178	-0.99987	-0.99332	-0.375	-0.45251	-0.43248	-0.43607	-0.44652	-0.42584
-0.35	-3.98468	-3.98451	-3.9758	-3.9588	-3.95183	-3.98477	-3.99106	-3.98217	-3.9751	-3.96871	-0.35	-3.89712	-3.87579	-3.9323	-3.90735	-3.86116	-3.95884	-3.87157	-3.85695	-3.78431	-3.86877	-0.35	-2.5376	-2.54212	-2.54516	-2.54668	-2.54516	-2.54821	-2.55129	-2.55129	-2.55284	-2.55284	-0.35	-1.05849	-1.05325	-1.05567	-1.05547	-1.05517	-1.04426	-1.04523	-1.04983	-1.04528	-1.04244	-0.35	-0.50437	-0.48447	-0.48698	-0.49824	-0.47722
-0.325	-4.03291	-4.02445	-4.02013	-4.00697	-3.99611	-4.03019	-4.03618	-4.0281	-4.01763	-4.01686	-0.325	-3.95167	-3.92657	-3.98932	-3.9452	-3.89719	-3.99727	-3.93772	-3.90309	-3.83236	-3.91371	-0.325	-2.59688	-2.6038	-2.6038	-2.6073	-2.6073	-2.6073	-2.61083	-2.61261	-2.61439	-2.61261	-0.325	-1.10303	-1.10391	-1.10067	-1.10419	-1.10347	-1.08661	-1.09399	-1.0986	-1.09323	-1.08672	-0.325	-0.55977	-0.53967	-0.54245	-0.55405	-0.5327
-0.3	-4.07887	-4.06596	-4.06214	-4.05423	-4.05353	-4.08081	-4.08242	-4.07503	-4.07031	-4.06807	-0.3	-3.99302	-3.98151	-4.01311	-3.98238	-3.94865	-4.04083	-3.97827	-3.95928	-3.89994	-3.98126	-0.3	-2.66154	-2.66756	-2.66756	-2.67162	-2.67162	-2.67162	-2.67572	-2.67572	-2.67985	-2.67778	-0.3	-1.15403	-1.15764	-1.15927	-1.15534	-1.15596	-1.14369	-1.14758	-1.15052	-1.14673	-1.14044	-0.3	-0.62037	-0.60038	-0.60314	-0.61422	-0.5932
-0.275	-4.13249	-4.12366	-4.11617	-4.09641	-4.10307	-4.1282	-4.13254	-4.12609	-4.11477	-4.11648	-0.275	-4.04969	-4.02502	-4.06837	-4.04351	-4.00867	-4.07581	-4.00993	-4.00939	-3.93408	-4.00508	-0.275	-2.73049	-2.73755	-2.73755	-2.73993	-2.74232	-2.73993	-2.74473	-2.74473	-2.74958	-2.74715	-0.275	-1.20677	-1.21042	-1.21098	-1.2161	-1.21389	-1.19928	-1.20315	-1.2074	-1.20322	-1.19647	-0.275	-0.68651	-0.66603	-0.66851	-0.67963	-0.65912
-0.25	-4.18717	-4.1782	-4.17034	-4.14948	-4.1523	-4.17838	-4.18431	-4.17734	-4.17111	-4.16519	-0.25	-4.10173	-4.08334	-4.1325	-4.09579	-4.06649	-4.13843	-4.06112	-4.05413	-4.01036	-4.05527	-0.25	-2.8041	-2.80967	-2.81248	-2.81531	-2.81531	-2.81531	-2.81816	-2.82102	-2.82391	-2.82102	-0.25	-1.2648	-1.26865	-1.26849	-1.27613	-1.27401	-1.26281	-1.26392	-1.26857	-1.26098	-1.2561	-0.25	-0.75853	-0.73878	-0.74096	-0.75188	-0.73138
-0.225	-4.24013	-4.21087	-4.22387	-4.21022	-4.20665	-4.23771	-4.23921	-4.23373	-4.22464	-4.22041	-0.225	-4.1432	-4.14118	-4.197	-4.15758	-4.12734	-4.18502	-4.09804	-4.11004	-4.03659	-4.12738	-0.225	-2.88606	-2.89279	-2.89279	-2.8962	-2.8962	-2.8962	-2.8962	-2.89963	-2.90309	-2.90309	-0.225	-1.33143	-1.33208	-1.33555	-1.33404	-1.3379	-1.32698	-1.33124	-1.33227	-1.32781	-1.32139	-0.225	-0.83812	-0.81759	-0.81982	-0.83127	-0.81029
-0.2	-4.30569	-4.27301	-4.28412	-4.26282	-4.26638	-4.29567	-4.29954	-4.29804	-4.28626	-4.28325	-0.2	-4.23526	-4.20491	-4.24182	-4.2325	-4.25331	-4.26364	-4.18577	-4.16503	-4.10929	-4.18191	-0.2	-2.97062	-2.97881	-2.97881	-2.98297	-2.98297	-2.98297	-2.98297	-2.98716	-2.9914	-2.98716	-0.2	-1.40395	-1.40727	-1.41005	-1.40494	-1.40705	-1.39631	-1.40241	-1.40395	-1.39924	-1.39416	-0.2	-0.92442	-0.90455	-0.90623	-0.91765	-0.89661
-0.175	-4.36996	-4.3429	-4.34985	-4.33155	-4.32891	-4.36222	-4.36872	-4.36086	-4.34719	-4.35285	-0.175	-4.29755	-4.2722	-4.33605	-4.30115	-4.30946	-4.33599	-4.25045	-4.24892	-4.18908	-4.23868	-0.175	-3.06813	-3.0736	-3.07338	-3.07684	-3.07789	-3.07832	-3.07974	-3.08165	-3.08491	-3.08337	-0.175	-1.48545	-1.4828	-1.48772	-1.4836	-1.48585	-1.47991	-1.47991	-1.48346	-1.47769	-1.47237	-0.175	-1.01959	-0.99931	-1.00178	-1.01327	-0.99281
-0.15	-4.44243	-4.4044	-4.42836	-4.40035	-4.39996	-4.4396	-4.44487	-4.43625	-4.42349	-4.42136	-0.15	-4.38211	-4.35027	-4.41929	-4.37258	-4.39624	-4.40353	-4.31869	-4.30425	-4.25016	-4.32248	-0.15	-3.17259	-3.17849	-3.17839	-3.18173	-3.18195	-3.18366	-3.18341	-3.18623	-3.18804	-3.18719	-0.15	-1.573	-1.57675	-1.57922	-1.57316	-1.57316	-1.56623	-1.56719	-1.57219	-1.56225	-1.56083	-0.15	-1.12569	-1.10485	-1.10768	-1.11896	-1.09887
-0.125	-4.52336	-4.49309	-4.51502	-4.48484	-4.4873	-4.52355	-4.52836	-4.49975	-4.51717	-4.4865	-0.125	-4.47605	-4.46271	-4.51191	-4.46906	-4.42815	-4.48342	-4.4253	-4.40056	-4.35171	-4.42799	-0.125	-3.28845	-3.29444	-3.29356	-3.2975	-3.29861	-3.29854	-3.2996	-3.30301	-3.3031	-3.30227	-0.125	-1.67325	-1.67182	-1.6749	-1.67305	-1.67469	-1.66514	-1.66756	-1.67121	-1.66194	-1.65916	-0.125	-1.24306	-1.22294	-1.22563	-1.23702	-1.21624
-0.1	-4.57656	-4.56894	-4.56024	-4.58404	-4.55468	-4.61674	-4.63793	-4.63201	-4.56754	-4.6212	-0.1	-4.56589	-4.56912	-4.63255	-4.57772	-4.52768	-4.61101	-4.5157	-4.52591	-4.46979	-4.53597	-0.1	-3.41982	-3.42558	-3.42649	-3.42821	-3.42994	-3.43134	-3.43313	-3.43335	-3.43518	-3.4341	-0.1	-1.78808	-1.78781	-1.79022	-1.78675	-1.78835	-1.77885	-1.77911	-1.78569	-1.77937	-1.77702	-0.1	-1.37716	-1.35704	-1.35902	-1.3712	-1.34979
-0.075	-4.76329	-4.7592	-4.7557	-4.71842	-4.74088	-4.76173	-4.7734	-4.76784	-4.75973	-4.7511	-0.075	-4.7144	-4.69482	-4.7417	-4.6815	-4.64803	-4.7556	-4.66059	-4.64734	-4.60154	-4.66526	-0.075	-3.57367	-3.5811	-3.58097	-3.58436	-3.58411	-3.58453	-3.58742	-3.58887	-3.59162	-3.58725	-0.075	-1.92518	-1.92996	-1.92885	-1.92702	-1.92738	-1.923	-1.92082	-1.92336	-1.91937	-1.91829	-0.075	-1.53447	-1.51442	-1.51613	-1.52798	-1.50626
-0.05	-4.9528	-4.92786	-4.94669	-4.91854	-4.92603	-4.95288	-4.96261	-4.95888	-4.93015	-4.94435	-0.05	-4.88509	-4.874	-4.94658	-4.87683	-4.83363	-4.90413	-4.82687	-4.81169	-4.79309	-4.85057	-0.05	-3.77109	-3.77739	-3.77617	-3.78052	-3.78112	-3.78252	-3.78191	-3.78659	-3.78664	-3.78479	-0.05	-2.11464	-2.1107	-2.11407	-2.1107	-2.11126	-2.10073	-2.10403	-2.10902	-2.10347	-2.10679	-0.05	-1.73353	-1.71332	-1.71602	-1.72654	-1.70575
-0.025	-5.28127	-5.24277	-5.26946	-5.24595	-5.23803	-5.28483	-5.29331	-5.28531	-5.27375	-5.26907	-0.025	-5.19562	-5.18467	-5.25238	-5.16195	-5.14186	-5.18053	-5.13123	-5.0953	-5.07681	-5.15259	-0.025	-4.07312	-4.07684	-4.07783	-4.08263	-4.08002	-4.08405	-4.08286	-4.08597	-4.08805	-4.08642	-0.025	-2.40561	-2.4045	-2.40671	-2.40121	-2.40671	-2.39903	-2.39577	-2.40012	-2.39254	-2.40012	-0.025	-2.04048	-2.01954	-2.02091	-2.03198	-2.011
0	-6.6896	-6.86439	-6.69678	-6.66559	-6.6562	-6.71236	-6.73407	-6.71813	-6.72614	-6.69394	0	-6.51796	-6.51827	-6.57697	-6.50136	-6.48995	-6.55663	-6.48026	-6.48143	-6.41823	-6.55044	0	-5.1731	-5.18542	-5.19577	-5.19864	-5.17274	-5.20145	-5.1623	-5.19343	-5.18793	-5.19269	0	-3.55202	-3.5508	-3.54957	-3.54074	-3.55188	-3.55236	-3.54014	-3.55216	-3.55106	-3.54008	0	-3.34142	-3.32106	-3.31106	-3.32582	-3.30546
											--	--	--	--	--	--	--	--	--	--	--	0	--	--	--	--	--	--	--	--	--	--	0	--	--	--	--	--	--	--	--	--	--	--	--	--	--	--	--
											--	--	--	--	--	--	--	--	--	--	--	0.025	--	--	--	--	--	--	--	--	--	--	0.025	--	--	--	--	--	--	--	--	--	--	--	--	--	--	--	--
											--	--	--	--	--	--	--	--	--	--	--	0.05	--	--	--	--	--	--	--	--	--	--	0.05	--	--	--	--	--	--	--	--	--	--	--	--	--	--	--	--
											--	--	--	--	--	--	--	--	--	--	--	0.075	--	--	--	--	--	--	--	--	--	--	0.075	--	--	--	--	--	--	--	--	--	--	--	--	--	--	--	--
											--	--	--	--	--	--	--	--	--	--	--	0.1	--	--	--	--	--	--	--	--	--	--	0.1	--	--	--	--	--	--	--	--	--	--	--	--	--	--	--	--
											--	--	--	--	--	--	--	--	--	--	--	0.125	--	--	--	--	--	--	--	--	--	--	0.125	--	--	--	--	--	--	--	--	--	--	--	--	--	--	--	--
											--	--	--	--	--	--	--	--	--	--	--	0.15	--	--	--	--	--	--	--	--	--	--	0.15	--	--	--	--	--	--	--	--	--	--	--	--	--	--	--	--
											--	--	--	--	--	--	--	--	--	--	--	0.175	--	--	--	--	--	--	--	--	--	--	0.175	--	--	--	--	--	--	--	--	--	--	--	--	--	--	--	--
											--	--	--	--	--	--	--	--	--	--	--	0.2	--	--	--	--	--	--	--	--	--	--	0.2	--	--	--	--	--	--	--	--	--	--	--	--	--	--	--	--
											--	--	--	--	--	--	--	--	--	--	--	0.225	--	--	--	--	--	--	--	--	--	--	0.225	--	--	--	--	--	--	--	--	--	--	--	--	--	--	--	--
											--	--	--	--	--	--	--	--	--	--	--	0.25	--	--	--	--	--	--	--	--	--	--	0.25	--	--	--	--	--	--	--	--	--	--	--	--	--	--	--	--
											--	--	--	--	--	--	--	--	--	--	--	0.275	--	--	--	--	--	--	--	--	--	--	0.275	--	--	--	--	--	--	--	--	--	--	--	--	--	--	--	--
											--	--	--	--	--	--	--	--	--	--	--	0.3	--	--	--	--	--	--	--	--	--	--	0.3	--	--	--	--	--	--	--	--	--	--	--	--	--	--	--	--
											--	--	--	--	--	--	--	--	--	--	--	0.325	--	--	--	--	--	--	--	--	--	--	0.325	--	--	--	--	--	--	--	--	--	--	--	--	--	--
											--	--	--	--	--	--	--	--	--	--	--	0.35	--	--	--	--	--	--	--	--	--	--	0.35	--	--	--	--	--	--	--	--	--	--	--	--	--	--
											--	--	--	--	--	--	--	--	--	--	--	0.375	--	--	--	--	--	--	--	--	--	--	0.375	--	--	--	--	--	--	--	--	--	--	--	--	--	--
											--	--	--	--	--	--	--	--	--	--	--	0.4	--	--	--	--	--	--	--	--	--	--	0.4	--	--	--	--	--	--	--	--	--	--	--	--	--	--
											--	--	--	--	--	--	--	--	--	--	--	0.425	--	--	--	--	--	--	--	--	--	--	0.425	--	--	--	--	--	--	--	--	--	--	--	--	--	--
											--	--	--	--	--	--	--	--	--	--	--	0.45	--	--	--	--	--	--	--	--	--	--	0.45	--	--	--	--	--	--	--	--	--	--	--	--	--	--
											--	--	--	--	--	--	--	--	--	--	--	0.475	--	--	--	--	--	--	--	--	--	--	0.475	--	--	--	--	--	--	--	--	--	--	--	--	--	--
											--	--	--	--	--	--	--	--	--	--	--	0.5	--	--	--	--	--	--	--	--	--	--	0.5	--	--	--	--	--	--	--	--	--	--	--	--	--	--
											--	--	--	--	--	--	--	--	--	--	--	0.475	--	--	--	--	--	--	--	--	--	--	0.475	--	--	--	--	--	--	--	--	--	--	--	--	--	--
											--	--	--	--	--	--	--	--	--	--	--	0.45	--	--	--	--	--	--	--	--	--	--	0.45	--	--	--	--	--	--	--	--	--	--	--	--	--	--
											--	--	--	--	--	--	--	--	--	--	--	0.425	--	--	--	--	--	--	--	--	--	--	0.425	--	--	--	--	--	--	--	--	--	--	--	--	--	--
											--	--	--	--	--	--	--	--	--	--	--	0.4	--	--	--	--	--	--	--	--	--	--	0.4	--	--	--	--	--	--	--	--	--	--	--	--	--	--
											--	--	--	--	--	--	--	--	--	--	--	0.375	--	--	--	--	--	--	--	--	--	--	0.375	--	--	--	--	--	--	--	--	--	--	--	--	--	--
											--	--	--	--	--	--	--	--	--	--	--	0.35	--	--	--	--	--	--	--	--	--	--	0.35	--	--	--	--	--	--	--	--	--	--	--	--	--	--
											--	--	--	--	--	--	--	--	--	--	--	0.325	--	--	--	--	--	--	--	--	--	--	0.325	--	--	--	--	--	--	--	--	--	--	--	--	--	--
											--	--	--	--	--	--	--	--	--	--	--	0.3	--	--	--	--	--	--	--	--	--	--	0.3	--	--	--	--	--	--	--	--	--	--	--	--	--	--
											--	--	--	--	--	--	--	--	--	--	--	0.275	--	--	--	--	--	--	--	--	--	--	0.275	--	--	--	--	--	--	--	--	--	--	--	--	--	--
											--	--	--	--	--	--	--	--	--	--	--	0.25	--	--	--	--	--	--	--	--	--	--	0.25	--	--	--	--	--	--	--	--	--	--	--	--	--	--
											--	--	--	--	--	--	--	--	--	--	--	0.225	--	--	--	--	--	--	--	--	--	--	0.225	--	--	--	--	--	--	--	--	--	--	--	--	--	--
											--	--	--	--	--	--	--	--	--	--	--	0.2	--	--	--	--	--	--	--	--	--	--	0.2	--	--	--	--	--	--	--	--	--	--	--	--	--	--
											--	--	--	--	--	--	--	--	--	--	--	0.175	--	--	--	--	--	--	--	--	--	--	0.175	--	--	--	--	--	--	--	--	--	--	--	--	--	--
											--	--	--	--	--	--	--	--	--	--	--	0.15	--	--	--	--	--	--	--	--	--	--	0.15	--	--	--	--	--	--	--	--	--	--	--	--	--	--
											--	--	--	--	--	--	--	--	--	--	--	0.125	--	--	--	--	--	--	--	--	--	--	0.125	--	--	--	--	--	--	--	--	--	--	--	--	--	--
											--	--	--	--	--	--	--	--	--	--	--	0.1	--	--	--	--	--	--	--	--	--	--	0.1	--	--	--	--	--	--	--	--	--	--	--	--	--	--
											--	--	--	--	--	--	--	--	--	--	--	0.075	--	--	--	--	--	--	--	--	--	--	0.075	--	--	--	--	--	--	--	--	--	--	--	--	--	--
											--	--	--	--	--	--	--	--	--	--	--	0.05	--	--	--	--	--	--	--	--	--	--	0.05	--	--	--	--	--	--	--	--	--	--	--	--	--	--
											--	--	--	--	--	--	--	--	--	--	--	0.025	--	--	--	--	--	--	--	--	--	--	0.025	--	--	--	--	--	--	--	--	--	--	--	--	--	--
											--	--	--	--	--	--	--	--	--	--	--	0	--	--	--	--	--	--	--	--	--	--	0	--	--	--	--	--	--	--	--	--	--	--	--	--	--
											--	--	--	--	--	--	--	--	--	--	--	-0.025	--	--	--	--	--	--	--	--	--	--	-0.025	--	--	--	--	--	--	--	--	--	--	--	--	--	--
											--	--	--	--	--	--	--	--	--	--	--	-0.05	--	--	--	--	--	--	--	--	--	--	-0.05	--	--	--	--	--	--	--	--	--	--	--	--	--	--
											--	--	--	--	--	--	--	--	--	--	--	-0.075	--	--	--	--	--	--	--	--	--	--	-0.075	--	--	--	--	--	--	--	--	--	--	--	--	--	--
											--	--	--	--	--	--	--	--	--	--	--	-0.1	--	--	--	--	--	--	--	--	--	--	-0.1	--	--	--	--	--	--	--	--	--	--	--	--	--	--
											--	--	--	--	--	--	--	--	--	--	--	-0.125	--	--	--	--	--	--	--	--	--	--	-0.125	--	--	--	--	--	--	--	--	--	--	--	--	--	--
											--	--	--	--	--	--	--	--	--	--	--	-0.15	--	--	--	--	--	--	--	--	--	--	-0.15	--	--	--	--	--	--	--	--	--	--	--	--	--	--
											--	--	--	--	--	--	--	--	--	--	--	-0.175	--	--	--	--	--	--	--	--	--	--	-0.175	--	--	--	--	--	--	--	--	--	--	--	--	--	--
											--	--	--	--	--	--	--	--	--	--	--	-0.2	--	--	--	--	--	--	--	--	--	--	-0.2	--	--	--	--	--	--	--	--	--	--	--	--	--	--
											--	--	--	--	--	--	--	--	--	--	--	-0.225	--	--	--	--	--	--	--	--	--	--	-0.225	--	--	--	--	--	--	--	--	--	--	--	--	--	--
											--	--	--	--	--	--	--	--	--	--	--	-0.25	--	--	--	--	--	--	--	--	--	--	-0.25	--	--	--	--	--	--	--	--	--	--	--	--	--	--
											--	--	--	--	--	--	--	--	--	--	--	-0.275	--	--	--	--	--	--	--	--	--	--	-0.275	--	--	--	--	--	--	--	--	--	--	--	--	--	--
											--	--	--	--	--	--	--	--	--	--	--	-0.3	--	--	--	--	--	--	--	--	--	--	-0.3	--	--	--	--	--	--	--	--	--	--	--	--	--	--
											--	--	--	--	--	--	--	--	--	--	--	-0.325	--	--	--	--	--	--	--	--	--	--	-0.325	--	--	--	--	--	--	--	--	--	--	--	--	--	--
											--	--	--	--	--	--	--	--	--	--	--	-0.35	--	--	--	--	--	--	--	--	--	--	-0.35	--	--	--	--	--	--	--	--	--	--	--	--	--	--
											--	--	--	--	--	--	--	--	--	--	--	-0.375	--	--	--	--	--	--	--	--	--	--	-0.375	--	--	--	--	--	--	--	--	--	--	--	--	--	--
											--	--	--	--	--	--	--	--	--	--	--	-0.4	--	--	--	--	--	--	--	--	--	--	-0.4	--	--	--	--	--	--	--	--	--	--	--	--	--	--
											--	--	--	--	--	--	--	--	--	--	--	-0.425	--	--	--	--	--	--	--	--	--	--	-0.425	--	--	--	--	--	--	--	--	--	--	--	--	--	--
											--	--	--	--	--	--	--	--	--	--	--	-0.45	--	--	--	--	--	--	--	--	--	--	-0.45	--	--	--	--	--	--	--	--	--	--	--	--	--	--
											--	--	--	--	--	--	--	--	--	--	--	-0.475	--	--	--	--	--	--	--	--	--	--	-0.475	--	--	--	--	--	--	--	--	--	--	--	--	--	--
											--	--	--	--	--	--	--	--	--	--	--	-0.5	--	--	--	--	--	--	--	--	--	--	-0.5	--	--	--	--	--	--	--	--	--	--	--	--	--	--
											--	--	--	--	--	--	--	--	--	--	--	-0.475	--	--	--	--	--	--	--	--	--	--	-0.475	--	--	--	--	--	--	--	--	--	--	--	--	--	--
											--	--	--	--	--	--	--	--	--	--	--	-0.45	--	--	--	--	--	--	--	--	--	--	-0.45	--	--	--	--	--	--	--	--	--	--	--	--	--	--
											--	--	--	--	--	--	--	--	--	--	--	-0.425	--	--	--	--	--	--	--	--	--	--	-0.425	--	--	--	--	--	--	--	--	--	--	--	--	--	--
											--	--	--	--	--	--	--	--	--	--	--	-0.4	--	--	--	--	--	--	--	--	--	--	-0.4	--	--	--	--	--	--	--	--	--	--	--	--	--	--
											--	--	--	--	--	--	--	--	--	--	--	-0.375	--	--	--	--	--	--	--	--	--	--	-0.375	--	--	--	--	--	--	--	--	--	--	--	--	--	--
											--	--	--	--	--	--	--	--	--	--	--	-0.35	--	--	--	--	--	--	--	--	--	--	-0.35	--	--	--	--	--	--	--	--	--	--	--	--	--	--
											--	--	--	--	--	--	--	--	--	--	--	-0.325	--	--	--	--	--	--	--	--	--	--	-0.325	--	--	--	--	--	--	--	--	--	--	--	--	--	--
											--	--	--	--	--	--	--	--	--	--	--	-0.3	--	--	--	--	--	--	--	--	--	--	-0.3	--	--	--	--	--	--	--	--	--	--	--	--	--	--
											--	--	--	--	--	--	--	--	--	--	--	-0.275	--	--	--	--	--	--	--	--	--	--	-0.275	--	--	--	--	--	--	--	--	--	--	--	--	--	--
											--	--	--	--	--	--	--	--	--	--	--	-0.25	--	--	--	--	--	--	--	--	--	--	-0.25	--	--	--	--	--	--	--	--	--	--	--	--	--	--
											--	--	--	--	--	--	--	--	--	--	--	-0.225	--	--	--	--	--	--	--	--	--	--	-0.225	--	--	--	--	--	--	--	--	--	--	--	--	--	--
											--	--	--	--	--	--	--	--	--	--	--	-0.2	--	--	--	--	--	--	--	--	--	--	-0.2	--	--	--	--	--	--	--	--	--	--	--	--	--	--
											--	--	--	--	--	--	--	--	--	--	--	-0.175	--	--	--	--	--	--	--	--	--	--	-0.175	--	--	--	--	--	--	--	--	--	--	--	--	--	--
											--	--	--	--	--	--	--	--	--	--	--	-0.15	--	--	--	--	--	--	--	--	--	--	-0.15	--	--	--	--	--	--	--	--	--	--	--	--	--	--
											--	--	--	--	--	--	--	--	--	--	--	-0.125	--	--	--	--	--	--	--	--	--	--	-0.125	--	--	--	--	--	--	--	--	--	--	--	--	--	--
											--	--	--	--	--	--	--	--	--	--	--	-0.1	--	--	--	--	--	--	--	--	--	--	-0.1	--	--	--	--	--	--	--	--	--	--	--	--	--	--
											--	--	--	--	--	--	--	--	--	--	--	-0.075	--	--	--	--	--	--	--	--	--	--	-0.075	--	--	--	--	--	--	--	--	--	--	--	--	--	--
											--	--	--	--	--	--	--	--	--	--	--	-0.05	--	--	--	--	--	--	--	--	--	--	-0.05	--	--	--	--	--	--	--	--	--	--	--	--	--	--
											--	--	--	--	--	--	--	--	--	--	--	-0.025	--	--	--	--	--	--	--	--	--	--	-0.025	--	--	--	--	--	--	--	--	--	--	--	--	--	--
											--	--	--	--	--	--	--	--	--	--	--	0	--	--	--	--	--	--	--	--	--	--	0	--	--	--	--	--	--	--	--	--	--	--	--	--	--
											--	--	--	--	--	--	--	--	--	--	--	0	--	--	--	--	--	--	--	--	--	--		--	--	--	--	--	--	--	--	--	--	--	--	--	--
											--	--	--	--	--	--	--	--	--	--	--	0.025	--	--	--	--	--	--	--	--	--	--		--	--	--	--	--	--	--	--	--	--	--	--	--	--
											--	--	--	--	--	--	--	--	--	--	--	0.05	--	--	--	--	--	--	--	--	--	--		--	--	--	--	--	--	--	--	--	--	--	--	--	--
											--	--	--	--	--	--	--	--	--	--	--	0.075	--	--	--	--	--	--	--	--	--	--		--	--	--	--	--	--	--	--	--	--	--	--	--	--
											--	--	--	--	--	--	--	--	--	--	--	0.1	--	--	--	--	--	--	--	--	--	--		--	--	--	--	--	--	--	--	--	--	--	--	--	--
											--	--	--	--	--	--	--	--	--	--	--	0.125	--	--	--	--	--	--	--	--	--	--		--	--	--	--	--	--	--	--	--	--	--	--	--	--
											--	--	--	--	--	--	--	--	--	--	--	0.15	--	--	--	--	--	--	--	--	--	--		--	--	--	--	--	--	--	--	--	--	--	--	--	--
											--	--	--	--	--	--	--	--	--	--	--	0.175	--	--	--	--	--	--	--	--	--	--		--	--	--	--	--	--	--	--	--	--	--	--	--	--
											--	--	--	--	--	--	--	--	--	--	--	0.2	--	--	--	--	--	--	--	--	--	--		--	--	--	--	--	--	--	--	--	--	--	--	--	--
											--	--	--	--	--	--	--	--	--	--	--	0.225	--	--	--	--	--	--	--	--	--	--		--	--	--	--	--	--	--	--	--	--	--	--	--	--
											--	--	--	--	--	--	--	--	--	--	--	0.25	--	--	--	--	--	--	--	--	--	--		--	--	--	--	--	--	--	--	--	--	--	--	--	--
											--	--	--	--	--	--	--	--	--	--	--	0.275	--	--	--	--	--	--	--	--	--	--		--	--	--	--	--	--	--	--	--	--	--	--	--	--
											--	--	--	--	--	--	--	--	--	--	--	0.3	--	--	--	--	--	--	--	--	--	--		--	--	--	--	--	--	--	--	--	--	--	--	--	--
											--	--	--	--	--	--	--	--	--	--	--	0.325	--	--	--	--	--	--	--	--	--	--					--	--	--	--				--	--	--	--
											--	--	--	--	--	--	--	--	--	--	--	0.35	--	--	--	--	--	--	--	--	--	--					--	--	--	--				--	--	--	--
											--	--	--	--	--	--	--	--	--	--	--	0.375	--	--	--	--	--	--	--	--	--	--					--	--	--	--				--	--	--	--
											--	--	--	--	--	--	--	--	--	--	--	0.4	--	--	--	--	--	--	--	--	--	--					--	--	--	--				--	--	--	--
											--	--	--	--	--	--	--	--	--	--	--	0.425	--	--	--	--	--	--	--	--	--	--					--	--	--	--				--	--	--	--
											--	--	--	--	--	--	--	--	--	--	--	0.45	--	--	--	--	--	--	--	--	--	--					--	--	--	--				--	--	--	--
											--	--	--	--	--	--	--	--	--	--	--	0.475	--	--	--	--	--	--	--	--	--	--					--	--	--	--				--	--	--	--
											--	--	--	--	--	--	--	--	--	--	--	0.5	--	--	--	--	--	--	--	--	--	--					--	--	--	--				--	--	--	--
											--	--	--	--	--	--	--	--	--	--	--	0.475	--	--	--	--	--	--	--	--	--	--					--	--	--	--				--	--	--	--
											--	--	--	--	--	--	--	--	--	--	--	0.45	--	--	--	--	--	--	--	--	--	--					--	--	--	--				--	--	--	--
											--	--	--	--	--	--	--	--	--	--	--	0.425	--	--	--	--	--	--	--	--	--	--					--	--	--	--				--	--	--	--
											--	--	--	--	--	--	--	--	--	--	--	0.4	--	--	--	--	--	--	--	--	--	--					--	--	--	--				--	--	--	--
											--	--	--	--	--	--	--	--	--	--	--	0.375	--	--	--	--	--	--	--	--	--	--					--	--	--	--				--	--	--	--
											--	--	--	--	--	--	--	--	--	--	--	0.35	--	--	--	--	--	--	--	--	--	--					--	--	--	--				--	--	--	--
											--	--	--	--	--	--	--	--	--	--	--	0.325	--	--	--	--	--	--	--	--	--	--					--	--	--	--				--	--	--	--
											--	--	--	--	--	--	--	--	--	--	--	0.3	--	--	--	--	--	--	--	--	--	--					--	--	--	--				--	--	--	--
											--	--	--	--	--	--	--	--	--	--	--	0.275	--	--	--	--	--	--	--	--	--	--					--	--	--	--				--	--	--	--
											--	--	--	--	--	--	--	--	--	--	--	0.25	--	--	--	--	--	--	--	--	--	--					--	--	--	--				--	--	--	--
											--	--	--	--	--	--	--	--	--	--	--	0.225	--	--	--	--	--	--	--	--	--	--					--	--	--	--				--	--	--	--
											--	--	--	--	--	--	--	--	--	--	--	0.2	--	--	--	--	--	--	--	--	--	--					--	--	--	--				--	--	--	--
											--	--	--	--	--	--	--	--	--	--	--	0.175	--	--	--	--	--	--	--	--	--	--					--	--	--	--				--	--	--	--
											--	--	--	--	--	--	--	--	--	--	--	0.15	--	--	--	--	--	--	--	--	--	--					--	--	--	--				--	--	--	--
											--	--	--	--	--	--	--	--	--	--	--	0.125	--	--	--	--	--	--	--	--	--	--					--	--	--	--				--	--	--	--
											--	--	--	--	--	--	--	--	--	--	--	0.1	--	--	--	--	--	--	--	--	--	--					--	--	--	--				--	--	--	--
											--	--	--	--	--	--	--	--	--	--	--	0.075	--	--	--	--	--	--	--	--	--	--					--	--	--	--				--	--	--	--
											--	--	--	--	--	--	--	--	--	--	--	0.05	--	--	--	--	--	--	--	--	--	--					--	--	--	--				--	--	--	--
											--	--	--	--	--	--	--	--	--	--	--	0.025	--	--	--	--	--	--	--	--	--	--					--	--	--	--				--	--	--	--
											--	--	--	--	--	--	--	--	--	--	--	0	--	--	--	--	--	--	--	--	--	--					--	--	--	--				--	--	--	--
											--	--	--	--	--	--	--	--	--	--	--	-0.025	--	--	--	--	--	--	--	--	--	--					--	--	--	--				--	--	--	--
											--	--	--	--	--	--	--	--	--	--	--	-0.05	--	--	--	--	--	--	--	--	--	--					--	--	--	--				--	--	--	--
											--	--	--	--	--	--	--	--	--	--	--	-0.075	--	--	--	--	--	--	--	--	--	--					--	--	--	--				--	--	--	--
											--	--	--	--	--	--	--	--	--	--	--	-0.1	--	--	--	--	--	--	--	--	--	--					--	--	--	--				--	--	--	--
											--	--	--	--	--	--	--	--	--	--	--	-0.125	--	--	--	--	--	--	--	--	--	--					--	--	--	--				--	--	--	--
											--	--	--	--	--	--	--	--	--	--	--	-0.15	--	--	--	--	--	--	--	--	--	--					--	--	--	--				--	--	--	--
											--	--	--	--	--	--	--	--	--	--	--	-0.175	--	--	--	--	--	--	--	--	--	--					--	--	--	--				--	--	--	--
											--	--	--	--	--	--	--	--	--	--	--	-0.2	--	--	--	--	--	--	--	--	--	--					--	--	--	--				--	--	--	--
											--	--	--	--	--	--	--	--	--	--	--	-0.225	--	--	--	--	--	--	--	--	--	--					--	--	--	--				--	--	--	--
											--	--	--	--	--	--	--	--	--	--	--	-0.25	--	--	--	--	--	--	--	--	--	--					--	--	--	--				--	--	--	--
											--	--	--	--	--	--	--	--	--	--	--	-0.275	--	--	--	--	--	--	--	--	--	--					--	--	--	--				--	--	--	--
											--	--	--	--	--	--	--	--	--	--	--	-0.3	--	--	--	--	--	--	--	--	--	--					--	--	--	--				--	--	--	--
											--	--	--	--	--	--	--	--	--	--	--	-0.325	--	--	--	--	--	--	--	--	--	--					--	--	--	--				--	--	--	--
											--	--	--	--	--	--	--	--	--	--	--	-0.35	--	--	--	--	--	--	--	--	--	--					--	--	--	--				--	--	--	--
											--	--	--	--	--	--	--	--	--	--	--	-0.375	--	--	--	--	--	--	--	--	--	--					--	--	--	--				--	--	--	--
											--	--	--	--	--	--	--	--	--	--	--	-0.4	--	--	--	--	--	--	--	--	--	--					--	--	--	--				--	--	--	--
											--	--	--	--	--	--	--	--	--	--	--	-0.425	--	--	--	--	--	--	--	--	--	--					--	--	--	--				--	--	--	--
											--	--	--	--	--	--	--	--	--	--	--	-0.45	--	--	--	--	--	--	--	--	--	--					--	--	--	--				--	--	--	--
											--	--	--	--	--	--	--	--	--	--	--	-0.475	--	--	--	--	--	--	--	--	--	--					--	--	--	--				--	--	--	--
											--	--	--	--	--	--	--	--	--	--	--	-0.5	--	--	--	--	--	--	--	--	--	--					--	--	--	--				--	--	--
											--	--	--	--	--	--	--	--	--	--	--	-0.475	--	--	--	--	--	--	--	--	--	--					--	--	--	--				--	--	--
											--	--	--	--	--	--	--	--	--	--	--	-0.45	--	--	--	--	--	--	--	--	--	--					--	--	--	--				--	--	--
											--	--	--	--	--	--	--	--	--	--	--	-0.425	--	--	--	--	--	--	--	--	--	--					--	--	--	--				--	--	--
											--	--	--	--	--	--	--	--	--	--	--	-0.4	--	--	--	--	--	--	--	--	--	--					--	--	--	--				--	--	--
											--	--	--	--	--	--	--	--	--	--	--	-0.375	--	--	--	--	--	--	--	--	--	--					--	--	--	--				--	--	--
											--	--	--	--	--	--	--	--	--	--	--	-0.35	--	--	--	--	--	--	--	--	--	--					--	--	--	--				--	--	--
											--	--	--	--	--	--	--	--	--	--	--	-0.325	--	--	--	--	--	--	--	--	--	--					--	--	--	--				--	--	--
											--	--	--	--	--	--	--	--	--	--	--	-0.3	--	--	--	--	--	--	--	--	--	--					--	--	--	--				--	--	--
											--	--	--	--	--	--	--	--	--	--	--	-0.275	--	--	--	--	--	--	--	--	--	--					--	--	--	--				--	--	--
											--	--	--	--	--	--	--	--	--	--	--	-0.25	--	--	--	--	--	--	--	--	--	--					--	--	--	--				--	--	--
											--	--	--	--	--	--	--	--	--	--	--	-0.225	--	--	--	--	--	--	--	--	--	--					--	--	--	--				--	--	--
											--	--	--	--	--	--	--	--	--	--	--	-0.2	--	--	--	--	--	--	--	--	--	--					--	--	--	--				--	--	--
											--	--	--	--	--	--	--	--	--	--	--	-0.175	--	--	--	--	--	--	--	--	--	--					--	--	--	--				--	--	--
											--	--	--	--	--	--	--	--	--	--	--	-0.15	--	--	--	--	--	--	--	--	--	--					--	--	--	--				--	--	--
											--	--	--	--	--	--	--	--	--	--	--	-0.125	--	--	--	--	--	--	--	--	--	--					--	--	--	--				--	--	--
											--	--	--	--	--	--	--	--	--	--	--	-0.1	--	--	--	--	--	--	--	--	--	--					--	--	--	--				--	--	--
											--	--	--	--	--	--	--	--	--	--	--	-0.075	--	--	--	--	--	--	--	--	--	--					--	--	--	--				--	--	--
											--	--	--	--	--	--	--	--	--	--	--	-0.05	--	--	--	--	--	--	--	--	--	--					--	--	--	--				--	--	--
											--	--	--	--	--	--	--	--	--	--	--	-0.025	--	--	--	--	--	--	--	--	--	--					--	--	--	--				--	--	--
											--	--	--	--	--	--	--	--	--	--	--	0	--	--	--	--	--	--	--	--	--	--					--	--	--	--				--	--	--
											--	--	--	--	--	--	--	--	--	--	--	0	--	--	--	--	--	--	--	--	--	--												--	--	--
											--	--	--	--	--	--	--	--	--	--	--	0.025	--	--	--	--	--	--	--	--	--	--												--	--	--
											--	--	--	--	--	--	--	--	--	--	--	0.05	--	--	--	--	--	--	--	--	--	--												--	--	--
											--	--	--	--	--	--	--	--	--	--	--	0.075	--	--	--	--	--	--	--	--	--	--												--	--	--
											--	--	--	--	--	--	--	--	--	--	--	0.1	--	--	--	--	--	--	--	--	--	--												--	--	--
											--	--	--	--	--	--	--	--	--	--	--	0.125	--	--	--	--	--	--	--	--	--	--												--	--	--
											--	--	--	--	--	--	--	--	--	--	--	0.15	--	--	--	--	--	--	--	--	--	--												--	--	--
											--	--	--	--	--	--	--	--	--	--	--	0.175	--	--	--	--	--	--	--	--	--	--												--	--	--
											--	--	--	--	--	--	--	--	--	--	--	0.2	--	--	--	--	--	--	--	--	--	--												--	--	--
											--	--	--	--	--	--	--	--	--	--	--	0.225	--	--	--	--	--	--	--	--	--	--												--	--	--
											--	--	--	--	--	--	--	--	--	--	--	0.25	--	--	--	--	--	--	--	--	--	--												--	--	--
											--	--	--	--	--	--	--	--	--	--	--	0.275	--	--	--	--	--	--	--	--	--	--												--	--	--
											--	--	--	--	--	--	--	--	--	--	--	0.3	--	--	--	--	--	--	--	--	--	--												--	--	--
											--	--	--	--	--	--	--	--	--	--	--	0.325	--	--	--	--	--	--	--	--	--	--												--	--	--
											--	--	--	--	--	--	--	--	--	--	--	0.35	--	--	--	--	--	--	--	--	--	--												--	--	--
											--	--	--	--	--	--	--	--	--	--	--	0.375	--	--	--	--	--	--	--	--	--	--												--	--	--
											--	--	--	--	--	--	--	--	--	--	--	0.4	--	--	--	--	--	--	--	--	--	--												--	--	--
											--	--	--	--	--	--	--	--	--	--	--	0.425	--	--	--	--	--	--	--	--	--	--												--	--	--
											--	--	--	--	--	--	--	--	--	--	--	0.45	--	--	--	--	--	--	--	--	--	--												--	--	--
											--	--	--	--	--	--	--	--	--	--	--	0.475	--	--	--	--	--	--	--	--	--	--												--	--	--
											--	--	--	--	--	--	--	--	--	--	--	0.5	--	--	--	--	--	--	--	--	--	--												--	--	--
											--	--	--	--	--	--	--	--	--	--	--	0.475	--	--	--	--	--	--	--	--	--	--												--	--	--
											--	--	--	--	--	--	--	--	--	--	--	0.45	--	--	--	--	--	--	--	--	--	--												--	--	--
											--	--	--	--	--	--	--	--	--	--	--	0.425	--	--	--	--	--	--	--	--	--	--												--	--	--
											--	--	--	--	--	--	--	--	--	--	--	0.4	--	--	--	--	--	--	--	--	--	--												--	--	--
											--	--	--	--	--	--	--	--	--	--	--	0.375	--	--	--	--	--	--	--	--	--	--												--	--	--
											--	--	--	--	--	--	--	--	--	--	--	0.35	--	--	--	--	--	--	--	--	--	--												--	--	--
											--	--	--	--	--	--	--	--	--	--	--	0.325	--	--	--	--	--	--	--	--	--	--												--	--	--
											--	--	--	--	--	--	--	--	--	--	--	0.3	--	--	--	--	--	--	--	--	--	--												--	--	--
											--	--	--	--	--	--	--	--	--	--	--	0.275	--	--	--	--	--	--	--	--	--	--												--	--	--
											--	--	--	--	--	--	--	--	--	--	--	0.25	--	--	--	--	--	--	--	--	--	--												--	--	--
											--	--	--	--	--	--	--	--	--	--	--	0.225	--	--	--	--	--	--	--	--	--	--												--	--	--
											--	--	--	--	--	--	--	--	--	--	--	0.2	--	--	--	--	--	--	--	--	--	--												--	--	--
											--	--	--	--	--	--	--	--	--	--	--	0.175	--	--	--	--	--	--	--	--	--	--												--	--	--
											--	--	--	--	--	--	--	--	--	--	--	0.15	--	--	--	--	--	--	--	--	--	--												--	--	--
											--	--	--	--	--	--	--	--	--	--	--	0.125	--	--	--	--	--	--	--	--	--	--												--	--	--
											--	--	--	--	--	--	--	--	--	--	--	0.1	--	--	--	--	--	--	--	--	--	--												--	--	--
											--	--	--	--	--	--	--	--	--	--	--	0.075	--	--	--	--	--	--	--	--	--	--												--	--	--
											--	--	--	--	--	--	--	--	--	--	--	0.05	--	--	--	--	--	--	--	--	--	--												--	--	--
											--	--	--	--	--	--	--	--	--	--	--	0.025	--	--	--	--	--	--	--	--	--	--												--	--	--
											--	--	--	--	--	--	--	--	--	--	--	0	--	--	--	--	--	--	--	--	--	--												--	--	--
											--	--	--	--	--	--	--	--	--	--	--	-0.025	--	--	--	--	--	--	--	--	--	--												--	--	--
											--	--	--	--	--	--	--	--	--	--	--	-0.05	--	--	--	--	--	--	--	--	--	--												--	--	--
											--	--	--	--	--	--	--	--	--	--	--	-0.075	--	--	--	--	--	--	--	--	--	--												--	--	--
											--	--	--	--	--	--	--	--	--	--	--	-0.1	--	--	--	--	--	--	--	--	--	--												--	--	--
											--	--	--	--	--	--	--	--	--	--	--	-0.125	--	--	--	--	--	--	--	--	--	--												--	--	--
											--	--	--	--	--	--	--	--	--	--	--	-0.15	--	--	--	--	--	--	--	--	--	--												--	--	--
											--	--	--	--	--	--	--	--	--	--	--	-0.175	--	--	--	--	--	--	--	--	--	--												--	--	--
											--	--	--	--	--	--	--	--	--	--	--	-0.2	--	--	--	--	--	--	--	--	--	--												--	--	--
											--	--	--	--	--	--	--	--	--	--	--	-0.225	--	--	--	--	--	--	--	--	--	--												--	--	--
											--	--	--	--	--	--	--	--	--	--	--	-0.25	--	--	--	--	--	--	--	--	--	--												--	--	--
											--	--	--	--	--	--	--	--	--	--	--	-0.275	--	--	--	--	--	--	--	--	--	--												--	--	--
											--	--	--	--	--	--	--	--	--	--	--	-0.3	--	--	--	--	--	--	--	--	--	--												--	--	--
											--	--	--	--	--	--	--	--	--	--	--	-0.325	--	--	--	--	--	--	--	--	--	--												--	--	--
											--	--	--	--	--	--	--	--	--	--	--	-0.35	--	--	--	--	--	--	--	--	--	--												--	--	--
											--	--	--	--	--	--	--	--	--	--	--	-0.375	--	--	--	--	--	--	--	--	--	--												--	--	--
											--	--	--	--	--	--	--	--	--	--	--	-0.4	--	--	--	--	--	--	--	--	--	--												--	--	--
											--	--	--	--	--	--	--	--	--	--	--	-0.425	--	--	--	--	--	--	--	--	--	--												--	--	--
											--	--	--	--	--	--	--	--	--	--	--	-0.45	--	--	--	--	--	--	--	--	--	--												--	--	--
											--	--	--	--	--	--	--	--	--	--	--	-0.475	--	--	--	--	--	--	--	--	--	--												--	--	--
											--	--	--	--	--	--	--	--	--	--	--	-0.5	--	--	--	--	--	--	--	--	--	--												--	--	--
											--	--	--	--	--	--	--	--	--	--	--	-0.475	--	--	--	--	--	--	--	--	--	--												--	--	--
											--	--	--	--	--	--	--	--	--	--	--	-0.45	--	--	--	--	--	--	--	--	--	--												--	--	--
											--	--	--	--	--	--	--	--	--	--	--	-0.425	--	--	--	--	--	--	--	--	--	--												--	--	--
											--	--	--	--	--	--	--	--	--	--	--	-0.4	--	--	--	--	--	--	--	--	--	--												--	--	--
											--	--	--	--	--	--	--	--	--	--	--	-0.375	--	--	--	--	--	--	--	--	--	--												--	--	--
											--	--	--	--	--	--	--	--	--	--	--	-0.35	--	--	--	--	--	--	--	--	--	--												--	--	--
											--	--	--	--	--	--	--	--	--	--	--	-0.325	--	--	--	--	--	--	--	--	--	--												--	--	--
											--	--	--	--	--	--	--	--	--	--	--	-0.3	--	--	--	--	--	--	--	--	--	--												--	--	--
											--	--	--	--	--	--	--	--	--	--	--	-0.275	--	--	--	--	--	--	--	--	--	--												--	--	--
											--	--	--	--	--	--	--	--	--	--	--	-0.25	--	--	--	--	--	--	--	--	--	--												--	--	--
											--	--	--	--	--	--	--	--	--	--	--	-0.225	--	--	--	--	--	--	--	--	--	--												--	--	--
											--	--	--	--	--	--	--	--	--	--	--	-0.2	--	--	--	--	--	--	--	--	--	--												--	--	--
											--	--	--	--	--	--	--	--	--	--	--	-0.175	--	--	--	--	--	--	--	--	--	--												--	--	--
											--	--	--	--	--	--	--	--	--	--	--	-0.15	--	--	--	--	--	--	--	--	--	--												--	--	--
											--	--	--	--	--	--	--	--	--	--	--	-0.125	--	--	--	--	--	--	--	--	--	--												--	--	--
											--	--	--	--	--	--	--	--	--	--	--	-0.1	--	--	--	--	--	--	--	--	--	--												--	--	--
											--	--	--	--	--	--	--	--	--	--	--	-0.075	--	--	--	--	--	--	--	--	--	--												--	--	--
											--	--	--	--	--	--	--	--	--	--	--	-0.05	--	--	--	--	--	--	--	--	--	--												--	--	--
											--	--	--	--	--	--	--	--	--	--	--	-0.025	--	--	--	--	--	--	--	--	--	--												--	--	--
											--	--	--	--	--	--	--	--	--	--	--	0	--	--	--	--	--	--	--	--	--	--												--	--	--
											--	--	--	--	--	--	--	--	--	--	--	0	--	--	--	--	--	--	--	--	--	--
											--	--	--	--	--	--	--	--	--	--	--	0.025	--	--	--	--	--	--	--	--	--	--
											--	--	--	--	--	--	--	--	--	--	--	0.05	--	--	--	--	--	--	--	--	--	--
											--	--	--	--	--	--	--	--	--	--	--	0.075	--	--	--	--	--	--	--	--	--	--
											--	--	--	--	--	--	--	--	--	--	--	0.1	--	--	--	--	--	--	--	--	--	--
											--	--	--	--	--	--	--	--	--	--	--	0.125	--	--	--	--	--	--	--	--	--	--
											--	--	--	--	--	--	--	--	--	--	--	0.15	--	--	--	--	--	--	--	--	--	--
											--	--	--	--	--	--	--	--	--	--	--	0.175	--	--	--	--	--	--	--	--	--	--
											--	--	--	--	--	--	--	--	--	--	--	0.2	--	--	--	--	--	--	--	--	--	--
											--	--	--	--	--	--	--	--	--	--	--	0.225	--	--	--	--	--	--	--	--	--	--
											--	--	--	--	--	--	--	--	--	--	--	0.25	--	--	--	--	--	--	--	--	--	--
											--	--	--	--	--	--	--	--	--	--	--	0.275	--	--	--	--	--	--	--	--	--	--
											--	--	--	--	--	--	--	--	--	--	--	0.3	--	--	--	--	--	--	--	--	--	--
											--	--	--	--	--	--	--	--	--	--	--	0.325	--	--	--	--	--	--	--	--	--	--
											--	--	--	--	--	--	--	--	--	--	--	0.35	--	--	--	--	--	--	--	--	--	--
											--	--	--	--	--	--	--	--	--	--	--	0.375	--	--	--	--	--	--	--	--	--	--
											--	--	--	--	--	--	--	--	--	--	--	0.4	--	--	--	--	--	--	--	--	--	--
											--	--	--	--	--	--	--	--	--	--	--	0.425	--	--	--	--	--	--	--	--	--	--
											--	--	--	--	--	--	--	--	--	--	--	0.45	--	--	--	--	--	--	--	--	--	--
											--	--	--	--	--	--	--	--	--	--	--	0.475	--	--	--	--	--	--	--	--	--	--
											--	--	--	--	--	--	--	--	--	--	--	0.5	--	--	--	--	--	--	--	--	--	--
											--	--	--	--	--	--	--	--	--	--	--	0.475	--	--	--	--	--	--	--	--	--	--
											--	--	--	--	--	--	--	--	--	--	--	0.45	--	--	--	--	--	--	--	--	--	--
											--	--	--	--	--	--	--	--	--	--	--	0.425	--	--	--	--	--	--	--	--	--	--
											--	--	--	--	--	--	--	--	--	--	--	0.4	--	--	--	--	--	--	--	--	--	--
											--	--	--	--	--	--	--	--	--	--	--	0.375	--	--	--	--	--	--	--	--	--	--
											--	--	--	--	--	--	--	--	--	--	--	0.35	--	--	--	--	--	--	--	--	--	--
											--	--	--	--	--	--	--	--	--	--	--	0.325	--	--	--	--	--	--	--	--	--	--
											--	--	--	--	--	--	--	--	--	--	--	0.3	--	--	--	--	--	--	--	--	--	--
											--	--	--	--	--	--	--	--	--	--	--	0.275	--	--	--	--	--	--	--	--	--	--
											--	--	--	--	--	--	--	--	--	--	--	0.25	--	--	--	--	--	--	--	--	--	--
											--	--	--	--	--	--	--	--	--	--	--	0.225	--	--	--	--	--	--	--	--	--	--
											--	--	--	--	--	--	--	--	--	--	--	0.2	--	--	--	--	--	--	--	--	--	--
											--	--	--	--	--	--	--	--	--	--	--	0.175	--	--	--	--	--	--	--	--	--	--
											--	--	--	--	--	--	--	--	--	--	--	0.15	--	--	--	--	--	--	--	--	--	--
											--	--	--	--	--	--	--	--	--	--	--	0.125	--	--	--	--	--	--	--	--	--	--
											--	--	--	--	--	--	--	--	--	--	--	0.1	--	--	--	--	--	--	--	--	--	--
											--	--	--	--	--	--	--	--	--	--	--	0.075	--	--	--	--	--	--	--	--	--	--
											--	--	--	--	--	--	--	--	--	--	--	0.05	--	--	--	--	--	--	--	--	--	--
											--	--	--	--	--	--	--	--	--	--	--	0.025	--	--	--	--	--	--	--	--	--	--
											--	--	--	--	--	--	--	--	--	--	--	0	--	--	--	--	--	--	--	--	--	--
											--	--	--	--	--	--	--	--	--	--	--	-0.025	--	--	--	--	--	--	--	--	--	--
											--	--	--	--	--	--	--	--	--	--	--	-0.05	--	--	--	--	--	--	--	--	--	--
											--	--	--	--	--	--	--	--	--	--	--	-0.075	--	--	--	--	--	--	--	--	--	--
											--	--	--	--	--	--	--	--	--	--	--	-0.1	--	--	--	--	--	--	--	--	--	--
											--	--	--	--	--	--	--	--	--	--	--	-0.125	--	--	--	--	--	--	--	--	--	--
											--	--	--	--	--	--	--	--	--	--	--	-0.15	--	--	--	--	--	--	--	--	--	--
											--	--	--	--	--	--	--	--	--	--	--	-0.175	--	--	--	--	--	--	--	--	--	--
											--	--	--	--	--	--	--	--	--	--	--	-0.2	--	--	--	--	--	--	--	--	--	--
											--	--	--	--	--	--	--	--	--	--	--	-0.225	--	--	--	--	--	--	--	--	--	--
											--	--	--	--	--	--	--	--	--	--	--	-0.25	--	--	--	--	--	--	--	--	--	--
											--	--	--	--	--	--	--	--	--	--	--	-0.275	--	--	--	--	--	--	--	--	--	--
											--	--	--	--	--	--	--	--	--	--	--	-0.3	--	--	--	--	--	--	--	--	--	--
											--	--	--	--	--	--	--	--	--	--	--	-0.325	--	--	--	--	--	--	--	--	--	--
											--	--	--	--	--	--	--	--	--	--	--	-0.35	--	--	--	--	--	--	--	--	--	--
											--	--	--	--	--	--	--	--	--	--	--	-0.375	--	--	--	--	--	--	--	--	--	--
											--	--	--	--	--	--	--	--	--	--	--	-0.4	--	--	--	--	--	--	--	--	--	--
											--	--	--	--	--	--	--	--	--	--	--	-0.425	--	--	--	--	--	--	--	--	--	--
											--	--	--	--	--	--	--	--	--	--	--	-0.45	--	--	--	--	--	--	--	--	--	--
											--	--	--	--	--	--	--	--	--	--	--	-0.475	--	--	--	--	--	--	--	--	--	--
											--	--	--	--	--	--	--	--	--	--	--	-0.5	--	--	--	--	--	--	--	--	--	--
											--	--	--	--	--	--	--	--	--	--	--	-0.475	--	--	--	--	--	--	--	--	--	--
											--	--	--	--	--	--	--	--	--	--	--	-0.45	--	--	--	--	--	--	--	--	--	--
											--	--	--	--	--	--	--	--	--	--	--	-0.425	--	--	--	--	--	--	--	--	--	--
											--	--	--	--	--	--	--	--	--	--	--	-0.4	--	--	--	--	--	--	--	--	--	--
											--	--	--	--	--	--	--	--	--	--	--	-0.375	--	--	--	--	--	--	--	--	--	--
											--	--	--	--	--	--	--	--	--	--	--	-0.35	--	--	--	--	--	--	--	--	--	--
											--	--	--	--	--	--	--	--	--	--	--	-0.325	--	--	--	--	--	--	--	--	--	--
											--	--	--	--	--	--	--	--	--	--	--	-0.3	--	--	--	--	--	--	--	--	--	--
											--	--	--	--	--	--	--	--	--	--	--	-0.275	--	--	--	--	--	--	--	--	--	--
											--	--	--	--	--	--	--	--	--	--	--	-0.25	--	--	--	--	--	--	--	--	--	--
											--	--	--	--	--	--	--	--	--	--	--	-0.225	--	--	--	--	--	--	--	--	--	--
											--	--	--	--	--	--	--	--	--	--	--	-0.2	--	--	--	--	--	--	--	--	--	--
											--	--	--	--	--	--	--	--	--	--	--	-0.175	--	--	--	--	--	--	--	--	--	--
											--	--	--	--	--	--	--	--	--	--	--	-0.15	--	--	--	--	--	--	--	--	--	--
											--	--	--	--	--	--	--	--	--	--	--	-0.125	--	--	--	--	--	--	--	--	--	--
											--	--	--	--	--	--	--	--	--	--	--	-0.1	--	--	--	--	--	--	--	--	--	--
											--	--	--	--	--	--	--	--	--	--	--	-0.075	--	--	--	--	--	--	--	--	--	--
											--	--	--	--	--	--	--	--	--	--	--	-0.05	--	--	--	--	--	--	--	--	--	--
											--	--	--	--	--	--	--	--	--	--	--	-0.025	--	--	--	--	--	--	--	--	--	--
											--	--	--	--	--	--	--	--	--	--	--	0	--	--	--	--	--	--	--	--	--	--
																			--	--	--
																			--	--	--
																			--	--	--
																			--	--	--
																			--	--	--
																			--	--	--
																			--	--	--
																			--	--	--
																			--	--	--
																			--	--	--
																			--	--	--
																			--	--	--
																			--	--	--
																			--	--	--
																			--	--	--
																			--	--	--
																			--	--	--
																			--	--	--
																			--	--	--
																			--	--	--
																			--	--	--
																			--	--	--
																			--	--	--
																			--	--	--
																			--	--	--
																			--	--	--
																			--	--	--
																			--	--	--
																			--	--	--
																			--	--	--
																			--	--	--
																			--	--	--
																			--	--	--
																			--	--	--
																			--	--	--
																			--	--	--
																			--	--	--
																			--	--	--
																			--	--	--
																			--	--	--
																			--	--	--
																			--	--	--
																			--	--	--
																			--	--	--
																			--	--	--
																			--	--	--
																			--	--	--
																			--	--	--
																			--	--	--
																			--	--	--
																			--	--	--
																			--	--	--
																			--	--	--
																			--	--	--
																			--	--	--
																			--	--	--
																			--	--	--
																			--	--	--
																			--	--	--
																			--	--	--
																			--	--	--
																			--	--	--
																			--	--	--
																			--	--	--
																			--	--	--
																			--	--	--
																			--	--	--
																			--	--	--
																			--	--	--
																			--	--	--
																			--	--	--
																			--	--	--
																			--	--	--
																			--	--	--
																			--	--	--
																			--	--	--
																			--	--	--
																			--	--	--
																			--	--	--
																			--	--	--
																			--	--	--
[truncated: 5 more columns]

## Sheet: Figure 4a
X	Rc	error
H	19.6	1.3	2	20.5
F	20.5	1.1	2.003	20.4557
Cl	9.2	0.1	2.00601	20.4115
Br	6.2	1.4	2.00901	20.3674
I	3.5	0.3	2.01201	20.3235
			2.01502	20.2796
			2.01802	20.2358
			2.02102	20.1922
			2.02402	20.1487
			2.02703	20.1052
			2.03003	20.0619
			2.03303	20.0187
			2.03604	19.9756
			2.03904	19.9326
			2.04204	19.8897
			2.04505	19.8469
			2.04805	19.8042
			2.05105	19.7616
			2.05405	19.7191
			2.05706	19.6767
			2.06006	19.6344
			2.06306	19.5923
			2.06607	19.5502
			2.06907	19.5082
			2.07207	19.4664
			2.07508	19.4246
			2.07808	19.383
			2.08108	19.3414
			2.08408	19.2999
			2.08709	19.2586
			2.09009	19.2173
			2.09309	19.1762
			2.0961	19.1352
			2.0991	19.0942
			2.1021	19.0534
			2.10511	19.0126
			2.10811	18.972
			2.11111	18.9314
			2.11411	18.891
			2.11712	18.8506
			2.12012	18.8104
			2.12312	18.7702
			2.12613	18.7302
			2.12913	18.6902
			2.13213	18.6504
			2.13514	18.6106
			2.13814	18.571
			2.14114	18.5314
			2.14414	18.4919
			2.14715	18.4526
			2.15015	18.4133
			2.15315	18.3741
			2.15616	18.335
			2.15916	18.2961
			2.16216	18.2572
			2.16517	18.2184
			2.16817	18.1797
			2.17117	18.1411
			2.17417	18.1026
			2.17718	18.0642
			2.18018	18.0258
			2.18318	17.9876
			2.18619	17.9495
			2.18919	17.9115
			2.19219	17.8735
			2.1952	17.8357
			2.1982	17.7979
			2.2012	17.7602
			2.2042	17.7227
			2.20721	17.6852
			2.21021	17.6478
			2.21321	17.6105
			2.21622	17.5733
			2.21922	17.5362
			2.22222	17.4992
			2.22523	17.4622
			2.22823	17.4254
			2.23123	17.3886
			2.23423	17.352
			2.23724	17.3154
			2.24024	17.2789
			2.24324	17.2425
			2.24625	17.2062
			2.24925	17.17
			2.25225	17.1339
			2.25526	17.0979
			2.25826	17.0619
			2.26126	17.0261
			2.26426	16.9903
			2.26727	16.9546
			2.27027	16.919
			2.27327	16.8835
			2.27628	16.8481
			2.27928	16.8128
			2.28228	16.7775
			2.28529	16.7423
			2.28829	16.7073
			2.29129	16.6723
			2.29429	16.6374
			2.2973	16.6026
			2.3003	16.5678
			2.3033	16.5332
			2.30631	16.4986
			2.30931	16.4641
			2.31231	16.4297
			2.31532	16.3955
			2.31832	16.3612
			2.32132	16.3271
			2.32432	16.293
			2.32733	16.2591
			2.33033	16.2252
			2.33333	16.1914
			2.33634	16.1576
			2.33934	16.124
			2.34234	16.0904
			2.34535	16.057
			2.34835	16.0236
			2.35135	15.9903
			2.35435	15.957
			2.35736	15.9239
			2.36036	15.8908
			2.36336	15.8578
			2.36637	15.8249
			2.36937	15.7921
			2.37237	15.7594
			2.37538	15.7267
			2.37838	15.6941
			2.38138	15.6616
			2.38438	15.6292
			2.38739	15.5969
			2.39039	15.5646
			2.39339	15.5324
			2.3964	15.5003
			2.3994	15.4683
			2.4024	15.4363
			2.40541	15.4045
			2.40841	15.3727
			2.41141	15.341
			2.41441	15.3093
			2.41742	15.2778
			2.42042	15.2463
			2.42342	15.2149
			2.42643	15.1836
			2.42943	15.1523
			2.43243	15.1211
			2.43544	15.09
			2.43844	15.059
			2.44144	15.0281
			2.44444	14.9972
			2.44745	14.9664
			2.45045	14.9357
			2.45345	14.9051
			2.45646	14.8745
			2.45946	14.844
			2.46246	14.8136
			2.46547	14.7832
			2.46847	14.753
			2.47147	14.7228
			2.47447	14.6927
			2.47748	14.6626
			2.48048	14.6326
			2.48348	14.6028
			2.48649	14.5729
			2.48949	14.5432
			2.49249	14.5135
			2.4955	14.4839
			2.4985	14.4544
			2.5015	14.4249
			2.5045	14.3955
			2.50751	14.3662
			2.51051	14.337
			2.51351	14.3078
			2.51652	14.2787
			2.51952	14.2497
			2.52252	14.2207
			2.52553	14.1918
			2.52853	14.163
			2.53153	14.1342
			2.53453	14.1056
			2.53754	14.077
			2.54054	14.0484
			2.54354	14.02
			2.54655	13.9916
			2.54955	13.9633
			2.55255	13.935
			2.55556	13.9068
			2.55856	13.8787
			2.56156	13.8507
			2.56456	13.8227
			2.56757	13.7948
			2.57057	13.7669
			2.57357	13.7392
			2.57658	13.7114
			2.57958	13.6838
			2.58258	13.6562
			2.58559	13.6287
			2.58859	13.6013
			2.59159	13.5739
			2.59459	13.5466
			2.5976	13.5194
			2.6006	13.4923
			2.6036	13.4651
			2.60661	13.4381
			2.60961	13.4111
			2.61261	13.3842
			2.61562	13.3574
			2.61862	13.3307
			2.62162	13.304
			2.62462	13.2773
			2.62763	13.2507
			2.63063	13.2242
			2.63363	13.1978
			2.63664	13.1714
			2.63964	13.1451
			2.64264	13.1189
			2.64565	13.0927
			2.64865	13.0665
			2.65165	13.0405
			2.65465	13.0145
			2.65766	12.9886
			2.66066	12.9627
			2.66366	12.9369
			2.66667	12.9112
			2.66967	12.8855
			2.67267	12.8599
			2.67568	12.8344
			2.67868	12.8089
			2.68168	12.7835
			2.68468	12.7581
			2.68769	12.7328
			2.69069	12.7076
			2.69369	12.6824
			2.6967	12.6573
			2.6997	12.6322
			2.7027	12.6072
			2.70571	12.5823
			2.70871	12.5574
			2.71171	12.5326
			2.71471	12.5079
			2.71772	12.4832
			2.72072	12.4586
			2.72372	12.434
			2.72673	12.4095
			2.72973	12.3851
			2.73273	12.3607
			2.73574	12.3364
			2.73874	12.3121
			2.74174	12.2879
			2.74474	12.2638
			2.74775	12.2397
			2.75075	12.2157
			2.75375	12.1917
			2.75676	12.1678
			2.75976	12.1439
			2.76276	12.1202
			2.76577	12.0964
			2.76877	12.0727
			2.77177	12.0491
			2.77477	12.0256
			2.77778	12.0021
			2.78078	11.9786
			2.78378	11.9552
			2.78679	11.9319
			2.78979	11.9086
			2.79279	11.8854
			2.7958	11.8623
			2.7988	11.8392
			2.8018	11.8161
			2.8048	11.7932
			2.80781	11.7702
			2.81081	11.7474
			2.81381	11.7245
			2.81682	11.7018
			2.81982	11.6791
			2.82282	11.6564
			2.82583	11.6338
			2.82883	11.6113
			2.83183	11.5888
			2.83483	11.5664
			2.83784	11.544
			2.84084	11.5217
			2.84384	11.4994
			2.84685	11.4772
			2.84985	11.4551
			2.85285	11.433
			2.85586	11.4109
			2.85886	11.3889
			2.86186	11.367
			2.86486	11.3451
			2.86787	11.3233
			2.87087	11.3015
			2.87387	11.2798
			2.87688	11.2581
			2.87988	11.2365
			2.88288	11.2149
			2.88589	11.1934
			2.88889	11.172
			2.89189	11.1506
			2.89489	11.1292
			2.8979	11.1079
			2.9009	11.0867
			2.9039	11.0655
			2.90691	11.0443
			2.90991	11.0232
			2.91291	11.0022
			2.91592	10.9812
			2.91892	10.9603
			2.92192	10.9394
			2.92492	10.9185
			2.92793	10.8978
			2.93093	10.877
			2.93393	10.8563
			2.93694	10.8357
			2.93994	10.8151
			2.94294	10.7946
			2.94595	10.7741
			2.94895	10.7537
			2.95195	10.7333
			2.95495	10.713
			2.95796	10.6927
			2.96096	10.6725
			2.96396	10.6523
			2.96697	10.6322
			2.96997	10.6121
			2.97297	10.5921
			2.97598	10.5721
			2.97898	10.5521
			2.98198	10.5323
			2.98498	10.5124
			2.98799	10.4926
			2.99099	10.4729
			2.99399	10.4532
			2.997	10.4336
			3	10.414
			3.003	10.3944
			3.00601	10.3749
			3.00901	10.3555
			3.01201	10.3361
			3.01502	10.3167
			3.01802	10.2974
			3.02102	10.2782
			3.02402	10.259
			3.02703	10.2398
			3.03003	10.2207
			3.03303	10.2016
			3.03604	10.1826
			3.03904	10.1636
			3.04204	10.1447
			3.04505	10.1258
			3.04805	10.1069
			3.05105	10.0882
			3.05405	10.0694
			3.05706	10.0507
			3.06006	10.0321
			3.06306	10.0135
			3.06607	9.99489
			3.06907	9.97638
			3.07207	9.9579
			3.07508	9.93948
			3.07808	9.9211
			3.08108	9.90276
			3.08408	9.88447
			3.08709	9.86623
			3.09009	9.84803
			3.09309	9.82987
			3.0961	9.81176
			3.0991	9.79369
			3.1021	9.77567
			3.10511	9.75769
			3.10811	9.73976
			3.11111	9.72187
			3.11411	9.70402
			3.11712	9.68622
			3.12012	9.66846
			3.12312	9.65074
			3.12613	9.63307
			3.12913	9.61544
			3.13213	9.59786
			3.13514	9.58032
			3.13814	9.56282
			3.14114	9.54536
			3.14414	9.52795
			3.14715	9.51058
			3.15015	9.49325
			3.15315	9.47596
			3.15616	9.45872
			3.15916	9.44152
			3.16216	9.42436
			3.16517	9.40724
			3.16817	9.39017
			3.17117	9.37314
			3.17417	9.35615
			3.17718	9.3392
			3.18018	9.32229
			3.18318	9.30543
			3.18619	9.2886
			3.18919	9.27182
			3.19219	9.25508
			3.1952	9.23837
			3.1982	9.22171
			3.2012	9.2051
			3.2042	9.18852
			3.20721	9.17198
			3.21021	9.15548
			3.21321	9.13903
			3.21622	9.12261
			3.21922	9.10623
			3.22222	9.0899
			3.22523	9.0736
			3.22823	9.05735
			3.23123	9.04113
			3.23423	9.02496
			3.23724	9.00882
			3.24024	8.99272
			3.24324	8.97667
			3.24625	8.96065
			3.24925	8.94467
			3.25225	8.92873
			3.25526	8.91283
			3.25826	8.89697
			3.26126	8.88115
			3.26426	8.86536
			3.26727	8.84962
			3.27027	8.83391
			3.27327	8.81825
			3.27628	8.80262
			3.27928	8.78703
			3.28228	8.77147
			3.28529	8.75596
			3.28829	8.74048
			3.29129	8.72505
			3.29429	8.70965
			3.2973	8.69428
			3.3003	8.67896
			3.3033	8.66367
			3.30631	8.64842
			3.30931	8.63321
			3.31231	8.61803
			3.31532	8.6029
			3.31832	8.5878
			3.32132	8.57273
			3.32432	8.55771
			3.32733	8.54272
			3.33033	8.52776
			3.33333	8.51285
			3.33634	8.49797
			3.33934	8.48312
			3.34234	8.46832
			3.34535	8.45355
			3.34835	8.43881
			3.35135	8.42412
			3.35435	8.40945
			3.35736	8.39483
			3.36036	8.38024
			3.36336	8.36568
			3.36637	8.35117
			3.36937	8.33668
			3.37237	8.32224
			3.37538	8.30782
			3.37838	8.29345
			3.38138	8.27911
			3.38438	8.2648
			3.38739	8.25053
			3.39039	8.23629
			3.39339	8.22209
			3.3964	8.20793
			3.3994	8.1938
			3.4024	8.1797
			3.40541	8.16564
			3.40841	8.15161
			3.41141	8.13762
			3.41441	8.12366
			3.41742	8.10973
			3.42042	8.09584
			3.42342	8.08199
			3.42643	8.06816
			3.42943	8.05438
			3.43243	8.04062
			3.43544	8.0269
			3.43844	8.01321
			3.44144	7.99956
			3.44444	7.98594
			3.44745	7.97235
			3.45045	7.9588
			3.45345	7.94528
			3.45646	7.93179
			3.45946	7.91834
			3.46246	7.90492
			3.46547	7.89153
			3.46847	7.87818
			3.47147	7.86486
			3.47447	7.85157
			3.47748	7.83831
			3.48048	7.82509
			3.48348	7.81189
			3.48649	7.79873
			3.48949	7.78561
			3.49249	7.77251
			3.4955	7.75945
			3.4985	7.74642
			3.5015	7.73342
			3.5045	7.72045
			3.50751	7.70752
			3.51051	7.69461
			3.51351	7.68174
			3.51652	7.6689
			3.51952	7.65609
			3.52252	7.64332
			3.52553	7.63057
			3.52853	7.61786
			3.53153	7.60517
			3.53453	7.59252
			3.53754	7.5799
			3.54054	7.56731
			3.54354	7.55475
			3.54655	7.54222
			3.54955	7.52973
			3.55255	7.51726
			3.55556	7.50482
			3.55856	7.49242
			3.56156	7.48004
			3.56456	7.4677
			3.56757	7.45538
			3.57057	7.4431
			3.57357	7.43084
			3.57658	7.41862
			3.57958	7.40642
			3.58258	7.39426
			3.58559	7.38212
			3.58859	7.37002
			3.59159	7.35794
			3.59459	7.3459
			3.5976	7.33388
			3.6006	7.3219
			3.6036	7.30994
			3.60661	7.29801
			3.60961	7.28611
			3.61261	7.27424
			3.61562	7.2624
			3.61862	7.25059
			3.62162	7.23881
			3.62462	7.22706
			3.62763	7.21533
			3.63063	7.20364
			3.63363	7.19197
			3.63664	7.18033
			3.63964	7.16872
			3.64264	7.15714
			3.64565	7.14559
			3.64865	7.13407
			3.65165	7.12257
			3.65465	7.1111
			3.65766	7.09966
			3.66066	7.08825
			3.66366	7.07687
			3.66667	7.06551
			3.66967	7.05418
			3.67267	7.04288
			3.67568	7.03161
			3.67868	7.02037
			3.68168	7.00915
			3.68468	6.99796
			3.68769	6.9868
			3.69069	6.97566
			3.69369	6.96456
			3.6967	6.95348
			3.6997	6.94242
			3.7027	6.9314
			3.70571	6.9204
			3.70871	6.90943
			3.71171	6.89848
			3.71471	6.88756
			3.71772	6.87667
			3.72072	6.86581
			3.72372	6.85497
			3.72673	6.84416
			3.72973	6.83337
			3.73273	6.82262
			3.73574	6.81188
			3.73874	6.80118
			3.74174	6.7905
			3.74474	6.77985
			3.74775	6.76922
			3.75075	6.75862
			3.75375	6.74804
			3.75676	6.7375
			3.75976	6.72697
			3.76276	6.71648
			3.76577	6.706
			3.76877	6.69556
			3.77177	6.68514
			3.77477	6.67474
			3.77778	6.66438
			3.78078	6.65403
			3.78378	6.64371
			3.78679	6.63342
			3.78979	6.62315
			3.79279	6.61291
			3.7958	6.60269
			3.7988	6.5925
			3.8018	6.58234
			3.8048	6.57219
			3.80781	6.56208
			3.81081	6.55198
			3.81381	6.54192
			3.81682	6.53187
			3.81982	6.52185
			3.82282	6.51186
			3.82583	6.50189
			3.82883	6.49195
			3.83183	6.48203
			3.83483	6.47213
			3.83784	6.46226
			3.84084	6.45241
			3.84384	6.44259
			3.84685	6.43279
			3.84985	6.42301
			3.85285	6.41326
			3.85586	6.40354
			3.85886	6.39383
			3.86186	6.38415
			3.86486	6.3745
			3.86787	6.36486
			3.87087	6.35526
			3.87387	6.34567
			3.87688	6.33611
			3.87988	6.32657
			3.88288	6.31706
			3.88589	6.30757
			3.88889	6.2981
			3.89189	6.28865
			3.89489	6.27923
			3.8979	6.26983
			3.9009	6.26046
			3.9039	6.25111
			3.90691	6.24178
			3.90991	6.23247
			3.91291	6.22319
			3.91592	6.21393
			3.91892	6.20469
			3.92192	6.19547
			3.92492	6.18628
			3.92793	6.17711
			3.93093	6.16796
			3.93393	6.15884
			3.93694	6.14973
			3.93994	6.14065
			3.94294	6.1316
			3.94595	6.12256
			3.94895	6.11355
			3.95195	6.10455
			3.95495	6.09558
			3.95796	6.08664
			3.96096	6.07771
			3.96396	6.06881
			3.96697	6.05992
			3.96997	6.05106
			3.97297	6.04223
			3.97598	6.03341
			3.97898	6.02461
			3.98198	6.01584
			3.98498	6.00709
			3.98799	5.99836
			3.99099	5.98965
			3.99399	5.98096
			3.997	5.9723
			4	5.96365
			4.003	5.95503
			4.00601	5.94642
			4.00901	5.93784
			4.01201	5.92928
			4.01502	5.92074
			4.01802	5.91222
			4.02102	5.90373
			4.02402	5.89525
			4.02703	5.88679
			4.03003	5.87836
			4.03303	5.86994
			4.03604	5.86155
			4.03904	5.85318
			4.04204	5.84482
			4.04505	5.83649
			4.04805	5.82818
			4.05105	5.81989
			4.05405	5.81162
			4.05706	5.80337
			4.06006	5.79513
			4.06306	5.78692
			4.06607	5.77873
			4.06907	5.77056
			4.07207	5.76241
			4.07508	5.75428
			4.07808	5.74617
			4.08108	5.73808
			4.08408	5.73001
			4.08709	5.72196
			4.09009	5.71393
			4.09309	5.70592
			4.0961	5.69793
			4.0991	5.68996
			4.1021	5.682
			4.10511	5.67407
			4.10811	5.66616
			4.11111	5.65826
			4.11411	5.65039
			4.11712	5.64254
			4.12012	5.6347
			4.12312	5.62688
			4.12613	5.61909
			4.12913	5.61131
			4.13213	5.60355
			4.13514	5.59581
			4.13814	5.58809
			4.14114	5.58038
			4.14414	5.5727
			4.14715	5.56504
			4.15015	5.55739
			4.15315	5.54976
			4.15616	5.54215
			4.15916	5.53457
			4.16216	5.52699
			4.16517	5.51944
			4.16817	5.51191
			4.17117	5.50439
			4.17417	5.4969
			4.17718	5.48942
			4.18018	5.48196
			4.18318	5.47452
			4.18619	5.46709
			4.18919	5.45969
			4.19219	5.4523
			4.1952	5.44493
			4.1982	5.43758
			4.2012	5.43025
			4.2042	5.42293
			4.20721	5.41563
			4.21021	5.40836
			4.21321	5.40109
			4.21622	5.39385
			4.21922	5.38662
			4.22222	5.37942
			4.22523	5.37223
			4.22823	5.36505
			4.23123	5.3579
			4.23423	5.35076
			4.23724	5.34364
			4.24024	5.33654
			4.24324	5.32945
			4.24625	5.32239
			4.24925	5.31534
			4.25225	5.3083
			4.25526	5.30129
			4.25826	5.29429
			4.26126	5.28731
			4.26426	5.28034
			4.26727	5.2734
			4.27027	5.26647
			4.27327	5.25955
			4.27628	5.25266
			4.27928	5.24578
			4.28228	5.23892
			4.28529	5.23207
			4.28829	5.22524
			4.29129	5.21843
			4.29429	5.21164
			4.2973	5.20486
			4.3003	5.19809
			4.3033	5.19135
			4.30631	5.18462
			4.30931	5.17791
			4.31231	5.17121
			4.31532	5.16453
			4.31832	5.15787
			4.32132	5.15122
			4.32432	5.14459
			4.32733	5.13798
			4.33033	5.13138
			4.33333	5.1248
			4.33634	5.11824
			4.33934	5.11169
			4.34234	5.10515
			4.34535	5.09864
			4.34835	5.09213
			4.35135	5.08565
			4.35435	5.07918
			4.35736	5.07273
			4.36036	5.06629
			4.36336	5.05987
			4.36637	5.05346
			4.36937	5.04707
			4.37237	5.0407
			4.37538	5.03434
			4.37838	5.02799
			4.38138	5.02167
			4.38438	5.01535
			4.38739	5.00906
			4.39039	5.00277
			4.39339	4.99651
			4.3964	4.99026
			4.3994	4.98402
			4.4024	4.9778
			4.40541	4.9716
			4.40841	4.96541
			4.41141	4.95923
			4.41441	4.95308
			4.41742	4.94693
			4.42042	4.9408
			4.42342	4.93469
			4.42643	4.92859
			4.42943	4.92251
			4.43243	4.91644
			4.43544	4.91038
			4.43844	4.90434
			4.44144	4.89832
			4.44444	4.89231
			4.44745	4.88631
			4.45045	4.88033
			4.45345	4.87437
			4.45646	4.86842
			4.45946	4.86248
			4.46246	4.85656
			4.46547	4.85065
			4.46847	4.84476
			4.47147	4.83888
			4.47447	4.83302
			4.47748	4.82717
			4.48048	4.82133
			4.48348	4.81551
			4.48649	4.80971
			4.48949	4.80392
			4.49249	4.79814
			4.4955	4.79237
			4.4985	4.78662
			4.5015	4.78089
			4.5045	4.77517
			4.50751	4.76946
			4.51051	4.76377
			4.51351	4.75809
			4.51652	4.75242
			4.51952	4.74677
			4.52252	4.74113
			4.52553	4.73551
			4.52853	4.7299
			4.53153	4.7243
			4.53453	4.71872
			4.53754	4.71315
			4.54054	4.70759
			4.54354	4.70205
			4.54655	4.69652
			4.54955	4.69101
			4.55255	4.68551
			4.55556	4.68002
			4.55856	4.67455
			4.56156	4.66909
			4.56456	4.66364
			4.56757	4.65821
			4.57057	4.65279
			4.57357	4.64738
			4.57658	4.64199
			4.57958	4.63661
			4.58258	4.63124
			4.58559	4.62588
			4.58859	4.62054
			4.59159	4.61521
			4.59459	4.6099
			4.5976	4.6046
			4.6006	4.59931
			4.6036	4.59403
			4.60661	4.58877
			4.60961	4.58352
			4.61261	4.57828
			4.61562	4.57306
			4.61862	4.56785
			4.62162	4.56265
			4.62462	4.55746
			4.62763	4.55229
			4.63063	4.54713
			4.63363	4.54198
			4.63664	4.53685
			4.63964	4.53172
			4.64264	4.52661
			4.64565	4.52152
			4.64865	4.51643
			4.65165	4.51136
			4.65465	4.5063
			4.65766	4.50125
			4.66066	4.49622
			4.66366	4.49119
			4.66667	4.48618
			4.66967	4.48118
			4.67267	4.4762
			4.67568	4.47122
			4.67868	4.46626
			4.68168	4.46131
			4.68468	4.45638
			4.68769	4.45145
			4.69069	4.44654
			4.69369	4.44164
			4.6967	4.43675
			4.6997	4.43187
			4.7027	4.42701
			4.70571	4.42215
			4.70871	4.41731
			4.71171	4.41248
			4.71471	4.40767
			4.71772	4.40286
			4.72072	4.39807
			4.72372	4.39328
			4.72673	4.38851
			4.72973	4.38375
			4.73273	4.37901
			4.73574	4.37427
			4.73874	4.36955
			4.74174	4.36484
			4.74474	4.36014
			4.74775	4.35545
			4.75075	4.35077
			4.75375	4.3461
			4.75676	4.34145
			4.75976	4.33681
			4.76276	4.33217
			4.76577	4.32755
			4.76877	4.32295
			4.77177	4.31835
			4.77477	4.31376
			4.77778	4.30919
			4.78078	4.30462
			4.78378	4.30007
			4.78679	4.29553
			4.78979	4.291
			4.79279	4.28648
			4.7958	4.28197
			4.7988	4.27747
			4.8018	4.27299
			4.8048	4.26851
			4.80781	4.26405
			4.81081	4.25959
			4.81381	4.25515
			4.81682	4.25072
			4.81982	4.2463
			4.82282	4.24189
			4.82583	4.23749
			4.82883	4.2331
			4.83183	4.22873
			4.83483	4.22436
			4.83784	4.22
			4.84084	4.21566
			4.84384	4.21133
			4.84685	4.207
			4.84985	4.20269
			4.85285	4.19839
			4.85586	4.19409
			4.85886	4.18981
			4.86186	4.18554
			4.86486	4.18128
			4.86787	4.17703
			4.87087	4.17279
			4.87387	4.16856
			4.87688	4.16434
			4.87988	4.16013
			4.88288	4.15594
			4.88589	4.15175
			4.88889	4.14757
			4.89189	4.1434
			4.89489	4.13925
			4.8979	4.1351
			4.9009	4.13096
			4.9039	4.12684
			4.90691	4.12272
			4.90991	4.11861
			4.91291	4.11452
			4.91592	4.11043
			4.91892	4.10636
			4.92192	4.10229
			4.92492	4.09823
			4.92793	4.09419
			4.93093	4.09015
			4.93393	4.08612
			4.93694	4.08211
			4.93994	4.0781
			4.94294	4.0741
			4.94595	4.07012
			4.94895	4.06614
			4.95195	4.06217
			4.95495	4.05821
			4.95796	4.05427
			4.96096	4.05033
			4.96396	4.0464
			4.96697	4.04248
			4.96997	4.03857
			4.97297	4.03467
			4.97598	4.03078
			4.97898	4.0269
			4.98198	4.02303
			4.98498	4.01917
			4.98799	4.01531
			4.99099	4.01147
			4.99399	4.00764
			4.997	4.00381
			5	4

## Sheet: figure 4b
n	Rc	error
10	5.44853	0.47074
12	5.52158	1.94783
14	6.19377	1.42442
16	6.20617	0.54003
18	6.50813	0.74304

## Sheet: figure 4c
n	Rsam	error
10	0.35793	0.1119
12	0.6721	0.09875
14	0.99826	0.14187
16	1.51601	0.12766
18	2.1038	0.07276

[truncated: 11 more sheets: figure 4d, Figure 5a, Figure 5b, Figure 5c, Fgiure 5d, Figure 6a, Figure 6b, Figure 6c, Figure 6d, Figure 6e, Figure 6f]
